# Supplementary material for: Construction of a novel Wheat 55 K SNP array-derived genetic map and its utilization in QTL mapping for grain yield and quality related traits
Source: Front Genet. 2022 Aug 26;13:978880. doi: 10.3389/fgene.2022.978880 (PMC9462458; doi:10.3389/fgene.2022.978880)
Supplement: Supplementary file 1 [file DataSheet1.zip]

Archive with 3 entries (3 files):
- Supplemantary files/Additional Files 1-2.xlsx
- Supplemantary files/Supplemantary Figure S1-S6.pdf
- Supplemantary files/Supplemantary Tables S1-S12.xlsx
