# Supplementary material for: Construction of a novel Wheat 55 K SNP array-derived genetic map and its utilization in QTL mapping for grain yield and quality related traits
Source: Front Genet. 2022 Aug 26;13:978880. doi: 10.3389/fgene.2022.978880 (PMC9462458; doi:10.3389/fgene.2022.978880)
Supplement: Supplementary file 1 [file DataSheet1.zip › Supplemantary files/Additional Files 1-2.xlsx]

## Sheet: Additional file 1
Marker Name	Contigs assembled in the chromosome survey sequencing (CSS)	Coding sequences-1 (Use the contig sequences where the markers were best hits to as query)	Coding sequences-2 (Use SNP flanking sequences as query)	SNP category
AX-108804089	1AS_3313589	TraesCS1A02G328400.1		iSNP
AX-108886928	1AS_3303982			iSNP
AX-109075767	1AS_2298112			iSNP
AX-108780484	1AS_3238704	TraesCS1A02G047400.1		iSNP
AX-111028882	1AS_3267937	TraesCS1A02G021300.1		pSNP
AX-110957772	1AS_128649			iSNP
AX-111637533	1AS_3291364	TraesCS1A02G049400.1.cds1		iSNP
AX-109938673				iSNP
AX-108878215	1AS_3253603	TraesCS1A02G047300.1		iSNP
AX-110580754	1AS_3168734			iSNP
AX-111583417	1AS_3273005			iSNP
AX-108748699	1AS_3311872			iSNP
AX-110575261	1AS_3313562	TraesCS1A02G051300.2		cSNP
AX-110554446	1AS_3274728	TraesCS1A02G365000.1.cds1		iSNP
AX-109864205	1AS_3238204	TraesCS1A02G048800.1.cds1		iSNP
AX-109383322	1AS_3304970	TraesCS1A02G439200.1		iSNP
AX-109378567	1AS_629005			iSNP
AX-111234438	1AS_3316785			iSNP
AX-109372364	1AS_2498063			iSNP
AX-110007541	1AS_3311872			iSNP
AX-108873053	1AS_2857918			iSNP
AX-108877432	1AS_3292374	TraesCS1A02G006000.1		iSNP
AX-111015470	1AS_3305277	TraesCS1A02G047700.1		pSNP
AX-109422865	1AS_200402	TraesCS1A02G051600.1		iSNP
AX-111580123	1AS_3254810			iSNP
AX-111464225	1AS_1273138			iSNP
AX-108957758	1AS_3306225	TraesCS1A02G051800.1		pSNP
AX-111677890	1AS_3258159			pSNP
AX-108913233	1AS_3268933	TraesCS1A02G409000.1		iSNP
AX-111457319	1AS_150674			iSNP
AX-111607717	1AS_3267289			iSNP
AX-111549088	1AS_3274680			iSNP
AX-110907506	1AS_3310323	TraesCS1A02G056900.1		pSNP
AX-109991744	1AS_3256934	TraesCS1A02G058600.1	TraesCS1A02G058600.3	cSNP
AX-111064355	1AS_3310554	TraesCS1A02G227400.1		iSNP
AX-110942971	1AS_3254954	TraesCS1A02G057800.1.cds1		pSNP
AX-108944717	1AS_3287964	TraesCS1A02G058200.1		iSNP
AX-111475213	1AS_509	TraesCS1A02G058200.1		iSNP
AX-109416055	1AS_1530332			iSNP
AX-109469190	1AS_3306439	TraesCS1A02G151900.1.cds1		iSNP
AX-110050825	1AS_1648492			iSNP
AX-110937991	1AS_3256402	TraesCS1A02G063800.1.cds1		iSNP
AX-94584919	1AS_3257207			iSNP
AX-111590048	1AS_3287964	TraesCS1A02G058200.1		iSNP
AX-110500599	1AS_3304638	TraesCS1A02G109900.1.cds1		iSNP
AX-110547665	1AS_3265528			iSNP
AX-110397824	1AS_3315804	TraesCS1A02G060400.1		iSNP
AX-111139240	1AS_3277406			iSNP
AX-109905095	1AS_3280580			iSNP
AX-111460308	1AS_3263685			iSNP
AX-109483727	1AS_2955142			iSNP
AX-108855740	1AS_3253620			iSNP
AX-108892304	1AS_3280538			iSNP
AX-110402352	1AS_2124204			iSNP
AX-108844296	1AS_3268978			iSNP
AX-111785968	1AS_3272457	TraesCS1A02G048300.1		iSNP
AX-108749698	1AS_3314136	TraesCS1A02G058500.1		iSNP
AX-110914868	1AS_1180097			iSNP
AX-109830325	1AS_3314136	TraesCS1A02G058500.1		pSNP
AX-108869741	1AS_3286563	TraesCS1A02G058900.1		iSNP
AX-108888974	1AS_3303261			iSNP
AX-110971755	1AS_3311366			iSNP
AX-89530267	1AS_3283207	TraesCS1A02G069400.1		pSNP
AX-109508553	1AS_1681244			iSNP
AX-110375459	1AS_2707916			iSNP
AX-109857531	1AS_3275764	TraesCS1A02G124600.1		iSNP
AX-110504930	1AS_2804511			iSNP
AX-109623840	1AS_3312712			iSNP
AX-108725829	1AS_3302999	TraesCS1A02G068400.1		pSNP
AX-109963340	1AS_3302999	TraesCS1A02G068400.1		iSNP
AX-109341972	1AS_2945073			iSNP
AX-109026070	1AS_3309072	TraesCS1A02G069700.1		iSNP
AX-109954487	1AS_3276071			iSNP
AX-108793255	1AS_3296297			iSNP
AX-109399210	1AS_3271859			iSNP
AX-111459262	1AS_3272857			iSNP
AX-109911956	1AS_3268303			iSNP
AX-111779652	1AS_3285046			iSNP
AX-108800518	1AS_3272008	TraesCS1A02G014300.1.cds1		iSNP
AX-109288274	1AS_3282524	TraesCS1A02G069800.1		iSNP
AX-110961101	1AS_3257412	TraesCS1A02G174200.1.cds1		iSNP
AX-110493162	1AS_3306253	TraesCS1A02G070000.1		iSNP
AX-109577194	1AS_3281723	TraesCS1A02G151900.1.cds1		iSNP
AX-108917531	1AS_3249727			iSNP
AX-109433977	1AS_2902756			iSNP
AX-111073329	1AS_3268228			iSNP
AX-112288543	1AL_3952372	TraesCS1A02G398100.1		iSNP
AX-109481746	1AS_3260283	TraesCS1A02G037000.1.cds1		iSNP
AX-111082528	1AS_3315927	TraesCS1A02G231400.1		iSNP
AX-110947347	1AS_615735			iSNP
AX-108996008	1AL_3889447	TraesCS1A02G152800.1		iSNP
AX-110362578	1AL_3935149	TraesCS1A02G148300.1		iSNP
AX-110708254	1AS_3296295			iSNP
AX-109374083	1AS_3309135			iSNP
AX-111147773	1AL_3901649			iSNP
AX-111640111	1AL_3949395	TraesCS1A02G166900.2		iSNP
AX-109373384	1AS_3251425			iSNP
AX-109816411	1AL_3882538	TraesCS1A02G143000.1	TraesCS1A02G143000.1	cSNP
AX-109944527	1AS_3265333			iSNP
AX-110997190	1AL_3974439			iSNP
AX-111628923	1AS_3267969			iSNP
AX-110506787	1AL_3978267			iSNP
AX-110546311	1AL_3901834	TraesCS1A02G138600.3		pSNP
AX-109849380	1AL_3911586	TraesCS1A02G137800.1		pSNP
AX-111663855	1AS_1120652			iSNP
AX-94520045	1AL_3901834	TraesCS1A02G138600.3		iSNP
AX-110921727	1AL_3937933	TraesCS1A02G263800.2		iSNP
AX-110924520	1AS_3270638	TraesCS1A02G127400.1		pSNP
AX-111655605	1AS_3215688			iSNP
AX-110529238	1AS_3298945			iSNP
AX-108955982	1AS_3258484			iSNP
AX-109281866	1AS_3251838	TraesCS1A02G131400.1		iSNP
AX-109837980	1AL_3972746	TraesCS1A02G176100.1		iSNP
AX-109823713	1AL_3906861			iSNP
AX-86163495	2DL_2777687			pSNP
AX-110497464	1AS_2184837	TraesCS1A02G127600.2		cSNP
AX-111498020	1AS_3301358	TraesCS1A02G409000.1		iSNP
AX-109373293	1AL_3959916	TraesCS1A02G177500.1		iSNP
AX-111472835	1AL_3870824	TraesCS1A02G231400.1		iSNP
AX-111147123	1AL_3875834			pSNP
AX-110455726	1AL_3950206			iSNP
AX-111604825	1AL_3949365			iSNP
AX-110134323	1AS_3316291			iSNP
AX-109370163	1AL_3945022			iSNP
AX-110542887	1AL_3850292			iSNP
AX-111524633	1AL_3956199	TraesCS1A02G409000.1		iSNP
AX-111554735	1AL_560570			iSNP
AX-110010493	1AL_3938236			iSNP
AX-111717311	1AL_3942838	TraesCS1A02G172700.1		iSNP
AX-109361287	1AL_3958702	TraesCS1A02G171800.1.cds1		pSNP
AX-111453700	1AL_3928116	TraesCS1A02G152200.1		iSNP
AX-111459247	1AL_3913436	TraesCS1A02G174200.1.cds1		iSNP
AX-110476734	1AS_2841171			iSNP
AX-108868514	1AL_3874670	TraesCS1A02G171000.1		iSNP
AX-108916488	1AL_3904018	TraesCS1A02G409000.1		iSNP
AX-111604545	1AL_3964278	TraesCS1A02G332100.1.cds1		iSNP
AX-109838548	1AL_3966524	TraesCS1A02G144200.1		pSNP
AX-110516735	1AS_3299891			iSNP
AX-108889133	1AS_3283142	TraesCS1A02G125800.2		pSNP
AX-110490244	1AS_3316687	TraesCS1A02G409000.1		iSNP
AX-109356616	1AS_3267727	TraesCS1A02G126400.1		pSNP
AX-109502549	1AS_3267709			iSNP
AX-109388848	1AL_3973438	TraesCS1A02G169700.1	TraesCS1A02G169700.1	cSNP
AX-111213581	4AL_6702648			iSNP
AX-110525765	1AL_3923348			iSNP
AX-111535469	1AS_3309178			iSNP
AX-111472392	1AL_3888297			iSNP
AX-111007356	1AL_3944413			iSNP
AX-110057830	1AL_3926201			iSNP
AX-111087592	1AL_3647294	TraesCS1A02G296000.1.cds1		iSNP
AX-108739032	1AS_3299288	TraesCS1A02G130800.1		pSNP
AX-110383981	1AS_3299069			iSNP
AX-110045084	1AL_3941217			iSNP
AX-110174138	1AL_3980089	TraesCS1A02G409000.1		iSNP
AX-111533945	1AS_3250647			iSNP
AX-109304452	1AL_3972450			iSNP
AX-111173601	1AS_3288202	TraesCS1A02G424700.1		iSNP
AX-110176232	1AS_3253715			iSNP
AX-108747751	1AL_3912913	TraesCS1A02G168200.1.cds1		pSNP
AX-111685647	1AL_3944425			iSNP
AX-110412867	1AS_3309827	TraesCS1A02G135600.1		pSNP
AX-109059081	1AL_3874947			iSNP
AX-110421810	1AL_3971799			iSNP
AX-109363234	1AS_3270577	TraesCS1A02G409000.1		iSNP
AX-110707584	1AS_3316819			iSNP
AX-109629677	1AL_3977796			iSNP
AX-110094282	1AL_3935149	TraesCS1A02G148300.1		pSNP
AX-111529760	1AL_3886721	TraesCS1A02G150900.1		pSNP
AX-111491669	1AL_3968580	TraesCS1A02G177300.1.cds1		pSNP
AX-109041305	1AS_3270047			iSNP
AX-108775719	1AL_3872565			iSNP
AX-109083423	1AS_3259199			iSNP
AX-109308451	1AL_3901834	TraesCS1A02G138600.3		iSNP
AX-111577225	1AL_3980457			iSNP
AX-110019998	1AS_3165669			iSNP
AX-110697418	1AL_3900975	TraesCS1A02G396300.1.cds1		iSNP
AX-109397393	1AL_3913862	TraesCS1A02G139700.1		pSNP
AX-111653805	1AL_3978494	TraesCS1A02G174200.1.cds1		iSNP
AX-108776007	1AL_3848421	TraesCS1A02G168700.1		pSNP
AX-109870524	2DL_9773422			iSNP
AX-109044285	1AS_3290028	TraesCS1A02G134700.1		iSNP
AX-110483935	1AS_3316549			iSNP
AX-111623149	1AS_3083034			iSNP
AX-111543997	1AL_3950029			iSNP
AX-111139812	1AL_3944318			iSNP
AX-109445371	1AL_3959463	TraesCS1A02G155700.1.cds1		pSNP
AX-111580125	1AL_1059868	TraesCS1A02G173100.1		iSNP
AX-109054331	1AL_3919623	TraesCS1A02G071400.1		iSNP
AX-109856441	1AL_3962063	TraesCS1A02G169900.1		pSNP
AX-109412526	1AS_3285330			iSNP
AX-109060519	1AL_3880646			iSNP
AX-110742672	1AS_3314938			iSNP
AX-109012173	1AL_3844256	TraesCS1A02G165300.1		pSNP
AX-111482811	1AL_3930691			iSNP
AX-110423328	1AS_1001885	TraesCS1A02G106300.1		pSNP
AX-111691295	1AS_3259074			iSNP
AX-110381811	1AL_1399774			iSNP
AX-111244393	1AS_3314322			iSNP
AX-109272637	1AS_3316829	TraesCS1A02G108200.1.cds1		iSNP
AX-108727808	1AS_3269788	TraesCS1A02G113600.1		pSNP
AX-109315657	1AS_2862471			iSNP
AX-110379012	1AS_3282270	TraesCS1A02G106900.1		iSNP
AX-110024926	1AS_818058			iSNP
AX-110920806	1AL_3906623	TraesCS1A02G169500.1		cSNP
AX-111614711	1AS_3262698			iSNP
AX-111716711	1AS_3316938	TraesCS1A02G124100.1.cds1		pSNP
AX-109352215	1AS_2193656			iSNP
AX-109494616	1AL_3945158	TraesCS1A02G164400.1		pSNP
AX-109481734	1AS_3252322			iSNP
AX-109478542	1AS_3301509	TraesCS1A02G132800.1		pSNP
AX-111120968	1AS_3295832			iSNP
AX-108831238	1AL_3922855			iSNP
AX-108844691	1AL_3869194			iSNP
AX-109920244	1AS_3307758			iSNP
AX-108761163	1AS_3276738			iSNP
AX-109374200	1AS_3317099			iSNP
AX-111694118	1AS_3299330			iSNP
AX-110402839	1AS_3254279			iSNP
AX-111736828	1AL_3935604	TraesCS1A02G187900.1.cds1		pSNP
AX-109052393	1AS_3250090			iSNP
AX-108894116	1AS_3263034			iSNP
AX-108909611	1AL_3938713			iSNP
AX-108773096	1AL_3657890	TraesCS1A02G150100.1.cds1		iSNP
AX-110943562	1AL_3878007			iSNP
AX-109408475	1AL_3355487			iSNP
AX-110972193	1AL_3975999	TraesCS1A02G172100.1		iSNP
AX-109352492	1AL_3950781	TraesCS1A02G173400.1		pSNP
AX-111104213	1AL_3930561			iSNP
AX-111068675	1AL_3900113			iSNP
AX-109477256	1AS_3316803	TraesCS1A02G071400.1		iSNP
AX-109927600	1AL_330619			iSNP
AX-110589197	1AS_3312589			iSNP
AX-110054722	1AL_3950565			iSNP
AX-109444497	1AS_3241838			iSNP
AX-108836436	1AL_3975999	TraesCS1A02G172100.1		iSNP
AX-109940152	1AL_3940129			iSNP
AX-109989893	1AS_3256986			iSNP
AX-110970456	1AL_3883106	TraesCS1A02G170400.3		iSNP
AX-109451916	1AL_3873741			iSNP
AX-111665684	1AS_3229373			iSNP
AX-110605785	1AS_3309962			iSNP
AX-111014142	1AL_3934628			iSNP
AX-111260564	1AS_3300725	TraesCS1A02G330800.1		iSNP
AX-108922498	1AL_3910947			iSNP
AX-111775939	1AL_3923352			iSNP
AX-111717479	1AL_3057286	TraesCS1A02G170900.1		pSNP
AX-110024284	1AL_3960647	TraesCS1A02G176100.1		iSNP
AX-110711119	1AL_3975705	TraesCS1A02G063800.1.cds1		iSNP
AX-109062434	1AL_3973301	TraesCS1A02G409000.1		iSNP
AX-109900562	1AL_3935489			iSNP
AX-110582426	1AS_3147800			iSNP
AX-110613085	1AS_3302682	TraesCS1A02G131400.1		iSNP
AX-109482959	1AL_3923513			iSNP
AX-110044204	1AS_3290461			iSNP
AX-111053228	1AL_3889848			iSNP
AX-108956292	1AS_3298059			iSNP
AX-108939302	1AL_3895479	TraesCS1A02G409000.1		iSNP
AX-86169491	1AL_3948465	TraesCS1A02G169200.1		pSNP
AX-110674740	1AS_3284310			iSNP
AX-110732157	1AL_3971666			iSNP
AX-111625323	1AS_3298812	TraesCS1A02G132300.1.cds1		iSNP
AX-110197433	1AS_3282811			iSNP
AX-110481676	1AS_3312920	TraesCS1A02G409000.1		iSNP
AX-111503959	1AS_3275939			iSNP
AX-110506780	1AL_3928648			iSNP
AX-110670181	1AL_3950038			iSNP
AX-111645533	1AL_3893027			iSNP
AX-108789891	1AS_3315932			iSNP
AX-111014967	1AS_3252149	TraesCS1A02G118000.1	TraesCS1A02G117900.1.cds1	cSNP
AX-110661013	1AS_3294222	TraesCS1A02G124600.1		pSNP
AX-108757985	1AL_3954016	TraesCS1A02G166500.1.cds1		iSNP
AX-110012282	1AL_3882514	TraesCS1A02G409000.1		iSNP
AX-111074330	1AS_3267821	TraesCS1A02G126600.1	TraesCS1A02G126600.1	cSNP
AX-109073878	1AS_3229936			iSNP
AX-111565811	1AL_3921489	TraesCS1A02G143300.2		pSNP
AX-111592472	1AS_3305873			iSNP
AX-109839840	1AL_3872623			iSNP
AX-108982129	1AL_3942838	TraesCS1A02G172700.1		pSNP
AX-109933317	1AS_756731			iSNP
AX-109446822	1AL_3931040	TraesCS1A02G143200.1		iSNP
AX-109984571	1AS_3316965			iSNP
AX-111214792	1AS_3314044	TraesCS1A02G236800.1		iSNP
AX-110543399	1AS_37259			iSNP
AX-111066985	1AS_1255281	TraesCS1A02G126300.1		pSNP
AX-112287645	1AS_2416038	TraesCS1A02G123900.1		pSNP
AX-111220704	1AL_3913083			iSNP
AX-108962907	1AL_3929866	TraesCS1A02G149400.1		pSNP
AX-110019641	1AL_3951308	TraesCS1A02G149400.1		cSNP
AX-110944731	1AS_595549			iSNP
AX-111827953	1AS_2137094			iSNP
AX-108969133	1AL_3930115			iSNP
AX-110136861	1AL_3936911	TraesCS1A02G398100.1		iSNP
AX-109352454	1AS_3287159	TraesCS1A02G133800.4		pSNP
AX-109429970	1AL_3893580			iSNP
AX-109474889	1AL_3900752			iSNP
AX-109301570	1AS_1333750	TraesCS1A02G134600.1		pSNP
AX-109604123	1AS_3294098			iSNP
AX-109653315	1AS_3312338			iSNP
AX-110517610	1AL_3953877	TraesCS1A02G109900.1.cds1		iSNP
AX-111135025	1AL_3943591			iSNP
AX-111764359	1AS_3270704	TraesCS1A02G398100.1		iSNP
AX-108858461	1AL_3913487			iSNP
AX-109360159	1AL_3942201	TraesCS1A02G137800.3		pSNP
AX-109396457	1AL_3939495			iSNP
AX-110173584	1AL_3904904			iSNP
AX-110176062	1AS_3281932	TraesCS1A02G409000.1		iSNP
AX-109904449	1AS_3298814			iSNP
AX-111048352	1AS_3299141			iSNP
AX-110094223	1AS_3267727	TraesCS1A02G126400.1		pSNP
AX-111044540	1AS_3284425	TraesCS1A02G125400.1		iSNP
AX-110005437	1AS_3301295			iSNP
AX-110481112	1AS_3304937			iSNP
AX-109395545	1AS_1713668			iSNP
AX-111786969	1AS_3261240			iSNP
AX-110733086	1AS_3279100			iSNP
AX-109393173	1AL_3875218	TraesCS1A02G409000.1		iSNP
AX-108749697	1AL_2275450	TraesCS1A02G142300.1		pSNP
AX-110990847	1AS_3301509	TraesCS1A02G132800.1		pSNP
AX-108984979	1AL_3929574	TraesCS1A02G164600.1		iSNP
AX-111777197	1AL_3953407			iSNP
AX-108945937	1AS_3294067			iSNP
AX-109319023	1AL_3976959			iSNP
AX-110482673	1AL_3872025			iSNP
AX-108814201	1AL_441757			iSNP
AX-111619451	1AS_3313078			iSNP
AX-109815583	1AL_3888720	TraesCS1A02G189900.1		iSNP
AX-109515706	1AS_3275861			iSNP
AX-110061088	1AS_2634665			iSNP
AX-111000942	1AL_3303455	TraesCS1A02G205500.1.cds1		iSNP
AX-111178105	1AL_1381826			iSNP
AX-108875042	1AL_3920922	TraesCS1A02G172300.1		iSNP
AX-108791013	1AL_3952289	TraesCS1A02G132900.1		iSNP
AX-109989391	1AS_3275363			iSNP
AX-111120481	1AL_3894659			iSNP
AX-110397170	1AL_3970356	TraesCS1A02G409000.1		iSNP
AX-109006135	1AL_3949284	TraesCS1A02G168500.1	TraesCS1A02G168500.1	cSNP
AX-110535485	1AS_3309525	TraesCS1A02G231400.1		iSNP
AX-109109805	1AS_3249847			iSNP
AX-110392127	1AS_3309353			iSNP
AX-108820788	1AS_3291558			iSNP
AX-111133220	1AL_3893010			iSNP
AX-109948326	1AL_3934720			iSNP
AX-109398102	1AL_3903332	TraesCS1A02G176100.1		iSNP
AX-109337231	1AL_3959642			iSNP
AX-111252231	1AL_3771748			iSNP
AX-109044271	1AS_3285187			iSNP
AX-109513987	1AL_3974952			iSNP
AX-111532463	1AL_3932042	TraesCS1A02G138000.1		iSNP
AX-111100390	1AS_3290642			iSNP
AX-110372348	1AL_3948465	TraesCS1A02G169200.1		iSNP
AX-111213190	1AS_3272076			iSNP
AX-94446416	1AL_3905863	TraesCS1A02G170500.1		pSNP
AX-109363703	1AS_3273532			iSNP
AX-110153438	1AL_3913903	TraesCS1A02G071400.1		iSNP
AX-110574139	1AS_3312781	TraesCS1A02G114300.2		pSNP
AX-109083206	1AS_3315225			iSNP
AX-109385130	1AL_3969524	TraesCS1A02G365000.1.cds1		iSNP
AX-110129942	1AL_3932249			iSNP
AX-110028283	2DL_8978021			iSNP
AX-109391306	1AS_3315721	TraesCS1A02G398100.1		iSNP
AX-109044272	1AL_3875203			iSNP
AX-111831210	1AS_3255719			iSNP
AX-110527751	1AL_3934242			iSNP
AX-111509191	1AS_2527692			iSNP
AX-109586394	1AS_3290718	TraesCS1A02G114900.1		iSNP
AX-108800232	1AL_3845592			iSNP
AX-109005483	1AL_3944613	TraesCS1A02G179600.1.cds1		iSNP
AX-111241096	1AL_1440239			iSNP
AX-109043096	1AS_3253199			iSNP
AX-110493799	1AL_3980063			iSNP
AX-109102857	1AL_3894899			iSNP
AX-108855105	1AL_3921661			iSNP
AX-109949165	1AL_3881859			iSNP
AX-110591803	1AL_3961584			iSNP
AX-111701587	1AL_3935254	TraesCS1A02G279700.1.cds1		iSNP
AX-111118849	1AS_3278748			iSNP
AX-109608313	1AS_3255157			iSNP
AX-108809445	1AL_3907152	TraesCS1A02G170000.1		pSNP
AX-111286022	1AS_3296736			iSNP
AX-111760906	1AS_1694896	TraesCS1A02G365000.1.cds1		iSNP
AX-111452243	1AS_2330822			iSNP
AX-109079516	1AS_3302166			iSNP
AX-108732062	1AS_3257162	TraesCS1A02G069200.1		iSNP
AX-111696338	1AS_3286870			iSNP
AX-108768102	1AS_3267840			iSNP
AX-111685259	1AS_3304289			iSNP
AX-110906010	1AL_3891943			iSNP
AX-110194321	1AL_1996345	TraesCS1A02G409000.1		iSNP
AX-109394821	1AL_2271168			iSNP
AX-110014333	1AS_2137529			iSNP
AX-110422936	1AS_3284316	TraesCS1A02G129300.1		iSNP
AX-109283616	1AS_3267688	TraesCS1A02G123200.1.cds1		pSNP
AX-110958760	1AL_3978198			iSNP
AX-108817901	1AL_3966957			iSNP
AX-108900097	1AL_3968455			iSNP
AX-111138897	1AS_3260171			iSNP
AX-111095246	1AS_3288990	TraesCS1A02G127900.1		iSNP
AX-110195336	1AL_3976637	TraesCS1A02G120600.1		iSNP
AX-109353936	1AL_3918647	TraesCS1A02G409000.1		iSNP
AX-109032174	1AL_3974487			iSNP
AX-110090831	1AL_3975387	TraesCS1A02G166600.1.cds1		pSNP
AX-108943547	1AL_3911736			iSNP
AX-109419823	1AS_3310277			iSNP
AX-111110976	1AL_3965184	TraesCS1A02G108200.1.cds1		iSNP
AX-89424853	1AL_3879002	TraesCS1A02G153300.1		iSNP
AX-110564120	1AS_604181			iSNP
AX-111034289	1AL_3877397			iSNP
AX-111736507	1AS_3307967	TraesCS1A02G105600.1		iSNP
AX-112288580	1AS_3309439	TraesCS1A02G132000.1		iSNP
AX-110065790	1AS_3296597	TraesCS1A02G071400.1		iSNP
AX-110171429	1AL_3973457	TraesCS1A02G071400.1		iSNP
AX-108889807	1AL_3932720			iSNP
AX-111101445	1AS_2919393			iSNP
AX-111046724	1AS_3266512			iSNP
AX-110973817	1AL_3935861	TraesCS1A02G192500.1		iSNP
AX-111573469	1AL_3976409	TraesCS1A02G192900.1		iSNP
AX-110415470	1AL_3875566			iSNP
AX-108894614	1AL_3876655			iSNP
AX-109994147	1AL_3893293			iSNP
AX-108735953	1AL_3936889			iSNP
AX-110678638	1AL_3911631			iSNP
AX-111258903	1AL_3930518			iSNP
AX-110990436	1AL_3970207	TraesCS1A02G187200.1		iSNP
AX-110563586	1AL_3975261			iSNP
AX-109886270	1AL_3947827			iSNP
AX-108886049	1AL_3958320			iSNP
AX-111664356	1AL_3936298			iSNP
AX-111494269	1AL_3878697			pSNP
AX-110629172	1AL_3951657	TraesCS1A02G231100.1		pSNP
AX-110104943	1AL_3955320	TraesCS1A02G233600.1		pSNP
AX-108762805	1AL_3913351	TraesCS1A02G238400.1		pSNP
AX-108965029	1AL_3891142			iSNP
AX-108909230	1AL_3971034			iSNP
AX-109905627	1AL_3925197	TraesCS1A02G230100.1		pSNP
AX-110058611	1AL_3917241			iSNP
AX-109333238	1AL_3940675	TraesCS1A02G274300.1.cds1		pSNP
AX-109442555	1AL_3931462			iSNP
AX-89488696	1AL_3892054	TraesCS1A02G228300.1		pSNP
AX-111693378	1AL_3934482			iSNP
AX-109447567	1AL_2671547			iSNP
AX-110083753	1AL_3969828	TraesCS1A02G225800.1		pSNP
AX-111797559	1AL_3955601			iSNP
AX-111682431	1AL_3841295			iSNP
AX-110026253	1AL_3932675	TraesCS1A02G223100.1		pSNP
AX-111586048	1AL_3957129	TraesCS1A02G219500.1		pSNP
AX-110529297	1AL_3937155			iSNP
AX-108795741	1AL_3942109			iSNP
AX-108869577	1AL_3940160			iSNP
AX-109428393	1AL_3905204	TraesCS1A02G176100.1		iSNP
AX-108923220	2DL_2061786			pSNP
AX-111760816	1AL_3926311	TraesCS1A02G219200.1		pSNP
AX-109619286	1AL_3877413			pSNP
AX-111499685	1AL_3896819	TraesCS1A02G219000.1.cds1		iSNP
AX-108754160	1AL_3611507	TraesCS1A02G441700.1		iSNP
AX-109928433	1AL_3959413	TraesCS1A02G219900.1.cds1		pSNP
AX-109325332	1AL_3960343	TraesCS1A02G215600.1		iSNP
AX-109902759	1AL_3897696			iSNP
AX-108774950	1AL_3918202	TraesCS1A02G225900.1		pSNP
AX-109827458	1AL_3939220			iSNP
AX-110483249	1AL_3913481			iSNP
AX-110934682	1AL_3909638			iSNP
AX-109382783	1AL_3888567	TraesCS1A02G151900.1.cds1		iSNP
AX-111654904	1AL_3977992			iSNP
AX-109284745	1AL_3938240			pSNP
AX-110918774	1AL_3899016			iSNP
AX-110507437	1AL_3928927			iSNP
AX-108797381	1AL_3842175	TraesCS1A02G246800.1		pSNP
AX-109277966	1AL_3884539			iSNP
AX-109882341	1AL_3916404			iSNP
AX-110962182	1AL_106746			iSNP
AX-110548582	1AL_3960501			iSNP
AX-108969215	1AL_3891528			iSNP
AX-110545296	1AL_3891528			iSNP
AX-110414497	1AL_3873806			iSNP
AX-110552588	1AL_3893325			iSNP
AX-109038718	1AL_3898423			iSNP
AX-110059793	1AL_3908526	TraesCS1A02G174200.1.cds1		iSNP
AX-111097762	1AL_3916867			iSNP
AX-109596516	1AL_3880375			iSNP
AX-109387872	1AL_3948007			iSNP
AX-111578749	1AL_3956175	TraesCS1A02G296000.1.cds1		iSNP
AX-110520028	1AL_3940582			iSNP
AX-109333149	1AL_2496082	TraesCS1A02G267900.1		pSNP
AX-110967537	1AL_3951706			iSNP
AX-110409504	1AL_3975566	TraesCS1A02G267700.1		pSNP
AX-109270916	1AL_3908319	TraesCS1A02G271600.1		iSNP
AX-111483492	1AL_3926279	TraesCS1A02G411900.1		iSNP
AX-109930799	1AL_3976837			iSNP
AX-109973726	1AL_3979468	TraesCS1A02G277600.1		iSNP
AX-110073899	1AL_3882246	TraesCS1A02G276100.2		pSNP
AX-110502414	1AL_3903176			iSNP
AX-86172575	1AL_3894811	TraesCS1A02G277100.1		pSNP
AX-110032820	1AL_3853316			iSNP
AX-110173895	1AL_3935114	TraesCS1A02G063300.1		iSNP
AX-111766070	1AL_3913755			iSNP
AX-89670922	1AL_3940339	TraesCS1A02G275800.1		pSNP
AX-111671169	1AL_3888036			iSNP
AX-110580136	1AL_3912799			iSNP
AX-110932807	1AL_3942750	TraesCS1A02G297100.1.cds1		pSNP
AX-110911382	1AL_3973054			iSNP
AX-110499408	1AL_3967325	TraesCS1A02G296500.1.cds1		iSNP
AX-108828312	1AL_3883432			iSNP
AX-109565465	1AL_3942750	TraesCS1A02G297100.1.cds1		iSNP
AX-110503827	1AL_3906533	TraesCS1A02G294900.1		pSNP
AX-108765611	1AL_3973054			iSNP
AX-109491193	1AL_3909083	TraesCS1A02G294300.1		pSNP
AX-111645696	1AL_3978656	TraesCS1A02G297800.1.cds1		iSNP
AX-110913585	1AL_3936829			iSNP
AX-110418193	1AL_1181014	TraesCS1A02G296400.1		pSNP
AX-109833636	1AL_3846723	TraesCS1A02G294100.1		pSNP
AX-110490555	1AL_3940893			iSNP
AX-109516730	1AL_3887711			iSNP
AX-110468518	1AL_3978625			iSNP
AX-110966578	1AL_2013343			iSNP
AX-110527156	1AL_3973041			iSNP
AX-110463408	1AL_3930631			iSNP
AX-111051124	1AL_3882792	TraesCS1A02G299700.1		iSNP
AX-109375456	1AL_3966968	TraesCS1A02G077100.1.cds1		iSNP
AX-110461795	1AL_3979275			iSNP
AX-111455992	1AL_3968757	TraesCS1A02G303000.1		iSNP
AX-110435002	1AL_3936299			iSNP
AX-108728517	1AL_3914826			iSNP
AX-110689628	1AL_3942190	TraesCS1A02G388300.1.cds1		iSNP
AX-109039717	1AL_3951774			iSNP
AX-109290544	1AL_3874044			iSNP
AX-111047177	1AL_3943384	TraesCS1A02G306300.1		iSNP
AX-108975356	1AL_3957637	TraesCS1A02G306200.1		pSNP
AX-109384637	1AL_3963858			iSNP
AX-111022844	1AL_3957712	TraesCS1A02G306700.1		iSNP
AX-110657398	1AL_3899673	TraesCS1A02G306100.1		pSNP
AX-110944794	1AL_3945566			iSNP
AX-110557242	1AL_3949914			iSNP
AX-111235717	1AL_3924293			iSNP
AX-109499408	1AL_3945566			iSNP
AX-111700821	1AL_3957712	TraesCS1A02G306700.1	TraesCS1A02G306700.1	cSNP
AX-111581121	1AL_3875613			iSNP
AX-109330936	1AL_3922424			iSNP
AX-111671030	1AL_3945604	TraesCS1A02G176100.1		iSNP
AX-108766125	1AL_3950120			iSNP
AX-111600781	1AL_3961148	TraesCS1A02G077100.1.cds1		iSNP
AX-111454665	1AL_3937822			iSNP
AX-110046566	1AL_3917602			iSNP
AX-110416222	1AL_616010			iSNP
AX-111562602	1AL_3952385			pSNP
AX-111594045	1AL_3895542	TraesCS1A02G313900.1		pSNP
AX-111562763	3DL_3890373			iSNP
AX-109963328	2DL_4230024			iSNP
AX-111114355	1AL_3919364	TraesCS1A02G063800.1.cds1		iSNP
AX-108974223	1AL_2959292	TraesCS1A02G314100.1		pSNP
AX-110014194	1AL_3935830	TraesCS1A02G109900.1.cds1		iSNP
AX-110675424	1AL_3975444	TraesCS1A02G310300.1		iSNP
AX-108904598	1AL_3947962			iSNP
AX-109056654	1AL_3922472			iSNP
AX-108835098	1AL_3882008			iSNP
AX-108831269	1AL_3879259	TraesCS1A02G365000.1.cds1		iSNP
AX-110637955	1AL_3903521	TraesCS1A02G311400.1		pSNP
AX-111481325	1AL_3887421			iSNP
AX-110474826	1AL_3921287	TraesCS1A02G201500.1		iSNP
AX-108944057	1AL_3938931			iSNP
AX-111650121	1AL_3881452			iSNP
AX-109373183	1AL_3919492			iSNP
AX-110674286	1AL_3980471			iSNP
AX-109322511	1AL_3943322			iSNP
AX-109335303	1AL_3969019			iSNP
AX-89412085	1AL_3901270	TraesCS1A02G320300.3		iSNP
AX-111643857	1AL_1080184	TraesCS1A02G319700.1.cds1		pSNP
AX-109421152	1AL_3947776			iSNP
AX-109454021	1AL_3884816	TraesCS1A02G093600.1		iSNP
AX-110527550	1AL_3892855	TraesCS1A02G320500.1		pSNP
AX-109882371	1AL_3949788			iSNP
AX-110430171	1AL_3888257			iSNP
AX-110172267	1AL_3958771			iSNP
AX-109903085	1AL_3892855	TraesCS1A02G320500.1		iSNP
AX-109412346	1AL_3887857	TraesCS1A02G320900.2		iSNP
AX-111031603	1AL_244626			iSNP
AX-108881024	1AL_3949621			iSNP
AX-109365980	1AL_3848560	TraesCS1A02G123300.1		iSNP
AX-109584804	1AL_3870945	TraesCS1A02G039100.3		iSNP
AX-110948728	1AL_3871762	TraesCS1A02G383500.1		iSNP
AX-108790622	1AL_3901270	TraesCS1A02G320300.3		iSNP
AX-109351333	1AL_3917096	TraesCS1A02G320100.1		iSNP
AX-108920635	1AL_3976558	TraesCS1A02G321000.1		iSNP
AX-110366134	1AL_3908261			iSNP
AX-110925138	1AL_3963848			iSNP
AX-108898845	1AL_3892990			iSNP
AX-110057101	1AL_3874385	TraesCS1A02G319400.1.cds1		iSNP
AX-109323832	1AL_3973020			iSNP
AX-110945419	1AL_3890178			cSNP
AX-111092912	1AL_3958037	TraesCS1A02G071400.1		iSNP
AX-109870507	1AL_3887857	TraesCS1A02G320900.2		pSNP
AX-110592362	1AL_3888082			iSNP
AX-109869264	1AL_3870945	TraesCS1A02G039100.3		iSNP
AX-110485750	1AL_3976558	TraesCS1A02G321000.1		iSNP
AX-111835313	1AL_3963848			iSNP
AX-110370624	1AL_3964318			iSNP
AX-111611028	1AL_3111900	TraesCS1A02G323500.1	TraesCS1A02G323500.2	cSNP
AX-111106193	1AL_3975862			iSNP
AX-109354879	1AL_3976351	TraesCS1A02G123300.1		iSNP
AX-109941876	1AL_3111900	TraesCS1A02G323500.1		pSNP
AX-110459589	1AL_3874841	TraesCS1A02G323200.1		pSNP
AX-109514069	1AL_1366363			iSNP
AX-110989752	1AL_3940725	TraesCS1A02G304400.2		iSNP
AX-110671993	1AL_3944808			iSNP
AX-111451910	1AL_3872162			iSNP
AX-111757297	1AL_3877269			iSNP
AX-108867098	1AL_3874841	TraesCS1A02G323200.1		iSNP
AX-109326813	1AL_3943010			iSNP
AX-110121885	1AL_3844427	TraesCS1A02G321800.1.cds1		iSNP
AX-110127899	1AL_3877922	TraesCS1A02G323800.1		iSNP
AX-109048694	1AL_3975863			iSNP
AX-111792975				iSNP
AX-111522447	1AL_3870255	TraesCS1A02G325900.1		pSNP
AX-111126727	1AL_3943541			iSNP
AX-109902402	1AL_3888073	TraesCS1A02G326300.1		iSNP
AX-109377040	1AL_3924164			iSNP
AX-108750231	1AL_3939339			iSNP
AX-109299945	1AL_3967991			iSNP
AX-108814432	1AL_3543986			iSNP
AX-108860440	1AL_3911983			iSNP
AX-111616300	1AL_3975685	TraesCS1A02G327700.1		pSNP
AX-111465033	1AL_3895955			iSNP
AX-110513734	1AL_3973986			iSNP
AX-110076355	1AL_3917533	TraesCS1A02G325600.1		pSNP
AX-110997024	1AL_3977433			iSNP
AX-111523929	1AL_3925801			iSNP
AX-111149806	1AL_3955288	TraesCS1A02G326000.1.cds1		pSNP
AX-109905829	1AL_3890425	TraesCS1A02G324800.1		pSNP
AX-110546430	1AL_3872699	TraesCS1A02G177900.1		iSNP
AX-108738272	1AL_3918938	TraesCS1A02G327900.1.cds1		iSNP
AX-109598421	1AL_3897210			iSNP
AX-109904229	1AL_894689			iSNP
AX-109827001	1AL_3936715	TraesCS1A02G325100.1.cds1		pSNP
AX-110611419	1AL_1830866			iSNP
AX-110603804	1AL_3971878	TraesCS1A02G263800.2		iSNP
AX-111590181	1AL_1038542			iSNP
AX-111118068	1AL_3882755			iSNP
AX-110447358	1AL_3895955			iSNP
AX-110058285	1AL_3953760			iSNP
AX-108726928	1AL_3978662	TraesCS1A02G319200.1.cds1		iSNP
AX-110535560	1AL_3967136	TraesCS1A02G319200.1.cds1		pSNP
AX-111151160	1AL_3904093	TraesCS1A02G090500.1		iSNP
AX-110062154	1AL_3887127	TraesCS1A02G318700.1		iSNP
AX-111531125	2DL_9782132			iSNP
AX-110098461	1AL_3934102	TraesCS1A02G318900.1		cSNP
AX-111504145	1AL_3887127	TraesCS1A02G318700.1		iSNP
AX-109404607	1AL_3959507	TraesCS1A02G319300.1.cds1		iSNP
AX-111069267	1AL_3873875	TraesCS1A02G317900.1		iSNP
AX-110548190	1AL_414841			iSNP
AX-109492416	1AL_3907329	TraesCS1A02G317800.1		iSNP
AX-110669842	1AL_3932775	TraesCS1A02G316300.1.cds1		iSNP
AX-109289149	1AL_3875978	TraesCS1A02G112300.1		iSNP
AX-110622943	1AL_3959507	TraesCS1A02G319300.1.cds1		pSNP
AX-108913710	1AL_3978662	TraesCS1A02G319200.1.cds1		iSNP
AX-111104839	1AL_3892614			iSNP
AX-110671802	1AL_3976662			iSNP
AX-108817975	1AL_3951864			pSNP
AX-110548430	1AL_3893062			iSNP
AX-111524059	1AL_3961213			iSNP
AX-111835596	1AL_3972839			iSNP
AX-110920834	1AL_3923345	TraesCS1A02G317300.1		iSNP
AX-111051754	1AL_3947441			iSNP
AX-108742844	1AL_3929690			iSNP
AX-109859361	1AL_3956410	TraesCS1A02G334500.1.cds1		iSNP
AX-111761395	1AL_592870			iSNP
AX-108931576	1AL_3913567			iSNP
AX-110026141	1AL_3942596			iSNP
AX-110145411	1AL_3920064			iSNP
AX-110971776	1AL_3950886			iSNP
AX-111079826	1AL_3913567			iSNP
AX-110049263	1AL_2582385			iSNP
AX-109291705	1AL_3950886			iSNP
AX-110597663	1AL_3918925			iSNP
AX-109938803	1AL_3927941			iSNP
AX-110560002	1AL_3918925			iSNP
AX-108786259	1AL_3969101	TraesCS1A02G334700.1		iSNP
AX-109937019	1AL_3892761			iSNP
AX-111511867	1AL_3970593	TraesCS1A02G338100.1.cds1		iSNP
AX-110674338	1AL_3949127			iSNP
AX-110595454	1AL_3891081	TraesCS1A02G071400.1		iSNP
AX-111506913	1AL_3896906			iSNP
AX-110047605	1AL_3889795	TraesCS1A02G247900.2	TraesCS1A02G247900.2	cSNP
AX-110395170	1AL_3908252	TraesCS1A02G063800.1.cds1		iSNP
AX-111485169	1AL_3937866	TraesCS1A02G035400.1		iSNP
AX-109981273	1AL_3900374			iSNP
AX-110980965	1AL_3979706			iSNP
AX-111166388	1AL_3931760	TraesCS1A02G350600.1		iSNP
AX-110471077	1AL_3889989	TraesCS1A02G351100.1.cds1		iSNP
AX-110959058	1AL_3972966			iSNP
AX-111454199	1AL_3979706			iSNP
AX-111617687	1AL_3890896	TraesCS1A02G350400.2		iSNP
AX-109849752	1AL_3947467	TraesCS1A02G351100.1.cds1		iSNP
AX-111826929	1AL_818909			iSNP
AX-109530053	1AL_3897602	TraesCS1A02G350900.1.cds1		pSNP
AX-110373703	1AL_3927309	TraesCS1A02G351100.1.cds1		iSNP
AX-110142186	1AL_3878382	TraesCS1A02G353100.1.cds1		iSNP
AX-94383682	1BS_3448531	TraesCS1B02G000100.1		cSNP
AX-108841881	1BS_3469297	TraesCS1B02G370700.1.cds1		iSNP
AX-110581775	1BS_3453816	TraesCS1B02G012000.2		iSNP
AX-109356873	1BS_1797709	TraesCS1B02G016500.1.cds1		iSNP
AX-89757632	1BS_3481924	TraesCS1B02G016900.1		pSNP
AX-109915366	1BS_3440164	TraesCS1B02G029700.1		iSNP
AX-110935924	1BS_1361669	TraesCS1B02G029800.1		iSNP
AX-108924814	1BS_3421260	TraesCS1B02G436200.1		iSNP
AX-111575564	1BS_3457064	TraesCS1B02G030200.1		iSNP
AX-109382802	1BS_3453434	TraesCS1B02G008800.1.cds1		iSNP
AX-109052352	1BS_3462304	TraesCS1B02G160600.1.cds1		iSNP
AX-111220543	1BS_3481262	TraesCS1B02G032800.1		pSNP
AX-111572690	1BS_3483524	TraesCS1B02G011800.1		iSNP
AX-111633663	1BS_3452695	TraesCS1B02G216200.1.cds1		iSNP
AX-111461434	1BS_3413787	TraesCS1B02G050300.1		iSNP
AX-111626947	1BS_3467960			iSNP
AX-110547751	1BS_2874974	TraesCS1B02G051800.1		iSNP
AX-108820304	1BS_3473142	TraesCS1B02G064500.1		iSNP
AX-94550983	1BS_3451699	TraesCS1B02G062800.1		pSNP
AX-110121074	1BS_3477122	TraesCS1B02G064800.1	TraesCS1B02G064800.1	cSNP
AX-109372911	1BS_3481287	TraesCS1B02G062700.1.cds1		pSNP
AX-110707768	1BS_3440954			iSNP
AX-110392539	1BS_3482953	TraesCS1B02G163300.1.cds1		iSNP
AX-94755434	1BS_3467719			iSNP
AX-108777082	1BS_3463636			iSNP
AX-108725289	1BS_3430865			iSNP
AX-110671786	1BS_3414557			iSNP
AX-110541150	1BS_3482953	TraesCS1B02G163300.1.cds1		iSNP
AX-110492725	1BS_3469575	TraesCS1B02G060900.1		pSNP
AX-94629266	1BS_3481864	TraesCS1B02G063800.1		pSNP
AX-108989153	1BS_3482250	TraesCS1B02G071600.1		iSNP
AX-109305834	1BS_3464350	TraesCS1B02G041200.1		iSNP
AX-109401500	1BS_3476649	TraesCS1B02G077500.1		iSNP
AX-108791181	1BS_3468986			iSNP
AX-111079852	1BS_3450409	TraesCS1B02G083800.1		pSNP
AX-110371870	1BS_3467440	TraesCS1B02G086600.1		iSNP
AX-108844753	1BS_3434895	TraesCS1B02G084900.1		iSNP
AX-109902907	1BS_3416137	TraesCS1B02G086500.1		iSNP
AX-94390392	1BS_3434895	TraesCS1B02G084900.1		pSNP
AX-109998934	1BS_3440955			iSNP
AX-110478026	1BL_3915843	TraesCS1B02G271900.1		iSNP
AX-110599593	1BS_3424862	TraesCS1B02G412300.1.cds1		iSNP
AX-110405660	1BS_3393770			pSNP
AX-109922720	1BS_3430552	TraesCS1B02G341800.1.cds1		iSNP
AX-109308190	1BS_3413196			iSNP
AX-111067851	1BS_3447595	TraesCS1B02G350900.1.cds1		iSNP
AX-111819780	1BS_3481368	TraesCS1B02G163300.1.cds1		iSNP
AX-110468810	1BL_3835663			iSNP
AX-108745133	1BL_3863691			iSNP
AX-111021543	1BL_3858168			iSNP
AX-109445381	1BL_3922522	TraesCS1B02G436900.1.cds1		iSNP
AX-111011964	1BL_3821095	TraesCS1B02G172400.1		pSNP
AX-110079709	1BL_3850048	TraesCS1B02G169600.1		pSNP
AX-108773732	1BL_3889895			iSNP
AX-110010540	1BL_3861467			iSNP
AX-111631540	1BL_3801157			iSNP
AX-109037969	1BL_3799608	TraesCS1B02G056500.1		iSNP
AX-108903264	1BL_3873921	TraesCS1B02G451400.1.cds1		iSNP
AX-111464795	1BL_3879458			iSNP
AX-111464806	1BL_3813959			iSNP
AX-111570613	1BL_3917649	TraesCS1B02G324900.1.cds1		iSNP
AX-109895974	1BL_3855614	TraesCS1B02G324900.1.cds1		iSNP
AX-111119391	1BL_3869050	TraesCS1B02G171600.1		iSNP
AX-109828771	1BL_3814219			iSNP
AX-108974600	1BL_3855907	TraesCS1B02G168500.1		pSNP
AX-109837407	1BL_3837792	TraesCS1B02G173400.1		iSNP
AX-110062328	1BL_3910296	TraesCS1B02G036600.1		iSNP
AX-110539535	1BL_3819571	TraesCS1B02G175400.2		iSNP
AX-111540888	1BL_3830599			iSNP
AX-111631282	1BL_3856455			iSNP
AX-110434545	1BL_3858723			iSNP
AX-109477840	1BL_3821154	TraesCS1B02G169800.1	TraesCS1B02G169800.1	cSNP
AX-109370500	1BL_3830700			iSNP
AX-109852706	1BL_3893462			iSNP
AX-111644760	1BL_3877645	TraesCS1B02G397700.1.cds1		iSNP
AX-110462088	1BL_3869050	TraesCS1B02G171600.1		pSNP
AX-109892965	1BL_3854578			iSNP
AX-110439262	1BL_3836241			pSNP
AX-111458696	1BL_3854079	TraesCS1B02G179400.1.cds1		iSNP
AX-110063809	1BL_3803512	TraesCS1B02G056500.1		iSNP
AX-111511728	1BL_3850658			iSNP
AX-110362335	5BL_10835287			iSNP
AX-109875036	1BL_3817385			iSNP
AX-108912443	1BL_3861002			iSNP
AX-109390977	1BL_3838098	TraesCS1B02G163300.1.cds1		iSNP
AX-110569059	1BL_3903515			iSNP
AX-109900946	5BL_8780538			iSNP
AX-111522827	1BL_3798212			iSNP
AX-109581702	1BL_3843697			iSNP
AX-109912681	1BL_3903965			iSNP
AX-110552541	1BL_3920635			iSNP
AX-109896766	1BL_3862944	TraesCS1B02G179400.1.cds1		iSNP
AX-109276531	1BL_3806220	TraesCS1B02G436900.1.cds1		iSNP
AX-110985269	1BL_3837792	TraesCS1B02G173400.1		pSNP
AX-108885189	1BL_3830410	TraesCS1B02G385600.1		iSNP
AX-109576163	1BL_3808391			iSNP
AX-109524346	1BL_3849844	TraesCS1B02G169500.1		pSNP
AX-109037319	1BL_3863563	TraesCS1B02G344300.1		iSNP
AX-110996145	1BL_3873030			iSNP
AX-110552523	5BL_4431206			iSNP
AX-110964239	1BL_3830845			iSNP
AX-110601772	1BL_3846126			iSNP
AX-111591741	5BL_4808515			iSNP
AX-94470119	1BS_3479026			iSNP
AX-110363642	1BS_3468506	TraesCS1B02G023100.1.cds1		iSNP
AX-109465515	1BS_3440245	TraesCS1B02G321400.1.cds1		iSNP
AX-89589255	1BS_3468038	TraesCS1B02G112200.1		iSNP
AX-110583246	1BS_3468353			iSNP
AX-110910892	1BS_3428494	TraesCS1B02G036600.1		iSNP
AX-109447012	1BL_3870848	TraesCS1B02G148300.1.cds1		iSNP
AX-111055647	1BS_3484607	TraesCS1B02G163300.1.cds1		iSNP
AX-109477679	1BL_3908148			iSNP
AX-111604965	1BL_3830174	TraesCS1B02G156700.1		iSNP
AX-109326859	1BL_3812321			iSNP
AX-110394873	1BL_3805156	TraesCS1B02G179400.1.cds1		iSNP
AX-111746241	1BL_3916642	TraesCS1B02G164900.1		iSNP
AX-109036617	5BL_506913			iSNP
AX-111525505	5BL_10869575	TraesCS1B02G153100.1		pSNP
AX-110041028	1BL_3894381			iSNP
AX-109288613	1BS_3484351			iSNP
AX-109932882	1BL_3870848	TraesCS1B02G148300.1.cds1		iSNP
AX-111122222	1BL_3820039			iSNP
AX-110561085	1BL_3920008			iSNP
AX-109939895	1BL_3894890			iSNP
AX-110420553	1BL_3888570			iSNP
AX-110600824	1BL_3805855	TraesCS1B02G257600.1.cds1		iSNP
AX-111613078	1BL_3835607			iSNP
AX-108819886	5BL_3747824			pSNP
AX-111531877	1BL_3917176			iSNP
AX-109846519	1BL_3818668			iSNP
AX-108775044	1BL_3821605			iSNP
AX-110465372	1BL_3874171			iSNP
AX-108888595	5BL_6975881			iSNP
AX-111718312	1BL_3350490	TraesCS1B02G251000.3		pSNP
AX-110916659	1BL_3859487			iSNP
AX-110740315	1BL_3914855	TraesCS1B02G148300.1.cds1		iSNP
AX-108765481	1BL_3898661			iSNP
AX-109944046	1BL_3847256			iSNP
AX-110904967	1BL_3916908	TraesCS1B02G277900.1		iSNP
AX-108735424	1BL_3816847			iSNP
AX-94534282	1BL_3903389	TraesCS1B02G253500.1		pSNP
AX-108775647	1BL_3887624			iSNP
AX-108932721	1BL_3837996	TraesCS1B02G279000.1		iSNP
AX-110043717	1BL_3823829	TraesCS1B02G255000.1		pSNP
AX-109869151	1BL_3750722			iSNP
AX-110607797	1BL_3901756			iSNP
AX-108879617	1BL_3914635			iSNP
AX-111017605	1BL_3845713			iSNP
AX-110558071	1BL_3879428	TraesCS1B02G274100.1.cds1		pSNP
AX-109577331	1BL_3897381			iSNP
AX-110087213	1BL_3843426	TraesCS1B02G278600.2		pSNP
AX-108842989	1BL_3906177			iSNP
AX-109652390	1BL_3902632			iSNP
AX-109830149	1BL_3839231			iSNP
AX-110555288	1BL_3853331			iSNP
AX-111144554	1BL_3902817			iSNP
AX-111713196	1BL_3914955	TraesCS1B02G262200.1		pSNP
AX-110492182	1BL_3918824			iSNP
AX-111505048	1BL_3907841	TraesCS1B02G278800.1.cds1		pSNP
AX-111648537	1BL_3878543			iSNP
AX-108988596	1BL_3910493	TraesCS1B02G252700.5		pSNP
AX-108839773	1BL_3888829	TraesCS1B02G253100.2		pSNP
AX-111666373	1BL_3816118	TraesCS1B02G276100.1		pSNP
AX-111599494	5BL_7692671			iSNP
AX-109392936	1BL_3836595			iSNP
AX-110950594	1BL_3837374			iSNP
AX-109656024	1BL_3883508			iSNP
AX-111594013	1BL_3898326	TraesCS1B02G255100.1		pSNP
AX-110029221	1BL_3917487	TraesCS1B02G105500.1		iSNP
AX-109508833	1BL_3862447			iSNP
AX-111092429	1BL_3829980	TraesCS1B02G278700.1		iSNP
AX-109033321	1BL_3811437	TraesCS1B02G169000.1.cds1		iSNP
AX-110091847	1BL_3916910	TraesCS1B02G277900.1		pSNP
AX-111520272	1BL_3843643			iSNP
AX-109279049	1BL_3834306	TraesCS1B02G274900.2		pSNP
AX-110200981	1BL_3896139			iSNP
AX-109452517	1BL_3343103	TraesCS1B02G276400.1		iSNP
AX-109845849	1BL_3820271			iSNP
AX-109938889	1BL_3894581	TraesCS1B02G276900.1		pSNP
AX-110411189	1BL_3827800	TraesCS1B02G422800.1		iSNP
AX-111488672	1BL_3881235			iSNP
AX-109997234	1BL_3902162	TraesCS1B02G015400.1.cds1		iSNP
AX-109539628	1BL_3867212	TraesCS1B02G278600.2		pSNP
AX-111564577	1BL_3887837			pSNP
AX-108907775	1BL_3820885	TraesCS1B02G163300.1.cds1		iSNP
AX-94508976	1BL_3841189	TraesCS1B02G277300.1		cSNP
AX-109521502	1BL_3921282			iSNP
AX-111045080	1BL_3900477			iSNP
AX-108796055	1BL_3874171			iSNP
AX-110590407	5BL_10735549			iSNP
AX-109339187	1BL_3850722	TraesCS1B02G160600.1.cds1		iSNP
AX-109434961	1BL_3882165			iSNP
AX-111289549	1BL_3834633			iSNP
AX-108954581	1BL_3902242	TraesCS1B02G252100.2		iSNP
AX-109331081	1BL_3826851			iSNP
AX-111640011	1BL_3921191			iSNP
AX-111149698	1BL_3878524	TraesCS1B02G263500.1.cds1		pSNP
AX-109898583	1BL_3866924			iSNP
AX-111544717	1BL_3863734	TraesCS1B02G275200.1		iSNP
AX-109334371	1BL_3890487			iSNP
AX-108903733	1BL_3915050	TraesCS1B02G254300.1		pSNP
AX-110361204	5BL_1467946			iSNP
AX-110467305	1BL_3916237	TraesCS1B02G255400.1.cds1		iSNP
AX-109332251	1BL_3800637	TraesCS1B02G276200.1		iSNP
AX-108885690	1BL_3915050	TraesCS1B02G254300.1		iSNP
AX-109074068	5BL_10546505			iSNP
AX-111660374	1BL_3872552	TraesCS1B02G251800.1		pSNP
AX-111584996	1BL_3830409	TraesCS1B02G254500.1		pSNP
AX-109307154	1BL_3832919			iSNP
AX-111567551	1BL_3909235	TraesCS1B02G253000.1.cds1		iSNP
AX-111695710	1BL_3825322			iSNP
AX-111018648	1BL_3849566			iSNP
AX-111542316	1BL_3916236	TraesCS1B02G255400.1.cds1		iSNP
AX-111105552	5BL_3178766			iSNP
AX-110076399	1BL_3874014	TraesCS1B02G275600.1		iSNP
AX-111215445	1BL_3919954			iSNP
AX-109513921	1BL_3800878			iSNP
AX-108977198	5BL_8178306			iSNP
AX-109467863	1BL_3880454	TraesCS1B02G253200.1		pSNP
AX-109486388	1BL_3886410			iSNP
AX-108743966	1BL_3824167	TraesCS1B02G163300.1.cds1		iSNP
AX-109892733	1BL_3823752	TraesCS1B02G148300.1.cds1		iSNP
AX-109445577	5BL_3166972			iSNP
AX-110547294	5BL_5366851			iSNP
AX-110200329	1BL_3831652			iSNP
AX-110944002	5BL_10729192			iSNP
AX-108945222	1BL_3918764			iSNP
AX-110042566	1BL_3872653			iSNP
AX-109309728	1BL_3868546	TraesCS1B02G270100.1		iSNP
AX-110449705	1BL_3891512	TraesCS1B02G098500.1.cds1		iSNP
AX-109926099	1BL_3839080			iSNP
AX-110910646	1BL_3887667			iSNP
AX-109980766	1BL_3896417			iSNP
AX-109031544	5BL_1105891			iSNP
AX-111075929	1BL_3875973			iSNP
AX-110423292	1BL_3890883	TraesCS1B02G271900.1		pSNP
AX-109892576	1BL_3844911	TraesCS1B02G102900.1		iSNP
AX-109997417	1BL_824353			iSNP
AX-110911203	1BL_3870689	TraesCS1B02G321400.1.cds1		iSNP
AX-111041836	1BL_3838543	TraesCS1B02G271200.1		pSNP
AX-110970287	1BL_3921473	TraesCS1B02G267700.1.cds1		iSNP
AX-110059282	1BL_3888618			iSNP
AX-111110059	1BL_3853444			iSNP
AX-109583313	1BL_3861373	TraesCS1B02G179400.1.cds1		iSNP
AX-111780441	1BL_3885410			iSNP
AX-108974554	5BL_7799509	TraesCS1B02G265400.1		pSNP
AX-109425846	1BL_2278907			iSNP
AX-109967614	1BL_3828854			iSNP
AX-108856070	5BL_10851546	TraesCS1B02G163300.1.cds1		iSNP
AX-109654166	1BL_3918571	TraesCS1B02G341800.1.cds1		iSNP
AX-111654068	1BL_3823233			iSNP
AX-109843786	1BL_3892974			iSNP
AX-109941563	1BL_3909691			pSNP
AX-111454072	1BL_3829102	TraesCS1B02G271000.1		iSNP
AX-109933052	1BL_3835880			iSNP
AX-109882017	1BL_3804405			iSNP
AX-110410850	1BL_3922173	TraesCS1B02G179400.1.cds1		iSNP
AX-108751176	1BL_3890883	TraesCS1B02G271900.1		pSNP
AX-111535806	1BL_3889862			iSNP
AX-111042879	1BL_3892218			iSNP
AX-110428546	1BL_3893186	TraesCS1B02G160600.1.cds1		iSNP
AX-110479520	5BL_2013973			pSNP
AX-111279813	1BL_3910667	TraesCS1B02G270200.1	TraesCS1B02G270200.1	cSNP
AX-109892539	1BL_3889896			pSNP
AX-110907397	1BL_3887749			iSNP
AX-111127325	1BL_3918716			iSNP
AX-108822833	1BL_3845385			iSNP
AX-109866527	1BL_1039850			iSNP
AX-108758543	1BL_3888927			iSNP
AX-109882817	1BL_3852294	TraesCS1B02G270900.2		iSNP
AX-109435104	1BL_3891666			iSNP
AX-109887507	1BL_3829099			iSNP
AX-110465097	1BL_3837996	TraesCS1B02G279000.1		iSNP
AX-111496816	1BL_3808161			iSNP
AX-110740817	1BL_3822534			iSNP
AX-111449599	1BL_3871383	TraesCS1B02G341800.1.cds1		iSNP
AX-108855359	1BL_3852365			iSNP
AX-109840223	1BL_3913148			iSNP
AX-109436025	1BL_3909103	TraesCS1B02G299500.2		iSNP
AX-109453410	1BL_3846518			iSNP
AX-108921800	1BL_3794338			iSNP
AX-110929557	1BL_3828364			iSNP
AX-110195432	1BL_3856313			iSNP
AX-110477589	1BL_3917663	TraesCS1B02G341800.1.cds1		iSNP
AX-111007044	5BL_9912742	TraesCS1B02G341800.1.cds1		iSNP
AX-111450171	1BL_3840032	TraesCS1B02G304500.1		pSNP
AX-110973646	1BL_3875485	TraesCS1B02G314300.1		iSNP
AX-109043016	1BL_3819501			iSNP
AX-109366865	1BL_3890860			iSNP
AX-110378973	1BL_3921743			iSNP
AX-109457469	1BL_3896112	TraesCS1B02G036600.1		iSNP
AX-110526568	1BL_237795			iSNP
AX-111049299	1BL_3851104	TraesCS1B02G333500.1.cds1		iSNP
AX-111516800	1BL_3825328			iSNP
AX-109334796	1BL_3843653	TraesCS1B02G334605.1.cds1		pSNP
AX-110511186	1BL_3851604	TraesCS1B02G335400.1.cds1		iSNP
AX-111221126	1BL_3895207			iSNP
AX-109280812	1BL_3890425			iSNP
AX-109073020	1BL_3825328			iSNP
AX-111135292	1BL_3805569			iSNP
AX-108932276	1BL_3916415	TraesCS1B02G335600.1.cds1		pSNP
AX-111568828	1BL_3910818	TraesCS1B02G335200.1.cds1		iSNP
AX-111549757	5BL_517573			iSNP
AX-109388926	1BL_3899252			iSNP
AX-108745211	1BL_3793148			iSNP
AX-108768730	1BL_3860604			iSNP
AX-109821945	1BL_3916941			iSNP
AX-110041248	1BL_3799424	TraesCS1B02G159000.1.cds1		iSNP
AX-111632020	1BL_3892777	TraesCS1B02G257600.1.cds1		iSNP
AX-111654753	1BL_3889122	TraesCS1B02G324900.1.cds1		iSNP
AX-111082456	1BL_3847390			iSNP
AX-111801574	1BL_3884767	TraesCS1B02G337300.1.cds1		pSNP
AX-109878201	1BL_3811376	TraesCS1B02G036600.1		iSNP
AX-109993757	1BL_3870507			iSNP
AX-111070750	1BL_3869169			iSNP
AX-110590728	1BL_3830235			iSNP
AX-109372727	1BL_319091			iSNP
AX-109359622	1BL_3897419	TraesCS1B02G310600.1		iSNP
AX-111178072	5BL_1735010			iSNP
AX-109339712	1BL_3889122	TraesCS1B02G324900.1.cds1		iSNP
AX-109491575	1BL_3807925			iSNP
AX-109295056	1BL_3911567			iSNP
AX-111130381	1BL_3884817			iSNP
AX-110526093	1BL_3751458			iSNP
AX-110975549	1BL_3881433			iSNP
AX-109866120	1BL_3814864			iSNP
AX-108815832	1BL_3918200	TraesCS1B02G337800.1	TraesCS1B02G337800.1	cSNP
AX-110602244	1BL_3817632	TraesCS1B02G337900.1		iSNP
AX-110575267	5BL_10716892	TraesCS1B02G337400.1		pSNP
AX-111689186	1BL_3870862			iSNP
AX-111534456	1BL_3806889			iSNP
AX-108851017	1BL_3901507			iSNP
AX-108874000	5BL_3253111			pSNP
AX-108853146	1BL_3851490			iSNP
AX-108846907	1BL_3817320			iSNP
AX-109490843	1BL_3387285			iSNP
AX-109857753	1BL_3148603			iSNP
AX-110458408	1BL_3892965			iSNP
AX-110943646	1BL_3803116	TraesCS1B02G339400.1		iSNP
AX-110104013	1BL_3912022	TraesCS1B02G342600.2	TraesCS1B02G342600.2	cSNP
AX-108760523	1BL_3882113			iSNP
AX-110922932	1BL_3792946			iSNP
AX-109095584	1BL_3866337	TraesCS1B02G167200.1		iSNP
AX-110530323	1BL_3922210	TraesCS1B02G343300.1		iSNP
AX-110569213	1BL_3862010			iSNP
AX-110915806	1BL_3883564	TraesCS1B02G344600.1		iSNP
AX-109508345	1BL_3849628	TraesCS1B02G394000.1		pSNP
AX-111635387	1BL_3822163			iSNP
AX-111619113	1BL_3918911			iSNP
AX-108800083	1BL_3832920			iSNP
AX-111496861	1BL_3857275	TraesCS1B02G257000.1		iSNP
AX-108930953	1BL_3916826			iSNP
AX-89740962	1BL_3878373	TraesCS1B02G455200.1		iSNP
AX-109440891	1BL_3855289			iSNP
AX-109403182	1BL_3858218			iSNP
AX-111622710	1BL_3921356	TraesCS1B02G393000.1.cds1		iSNP
AX-110382473	1BL_3821069	TraesCS1B02G351700.1		pSNP
AX-109461410	1BL_3866676	TraesCS1B02G393000.1.cds1		iSNP
AX-108902382	1BL_3746574	TraesCS1B02G351800.1	TraesCS1B02G351800.1	cSNP
AX-108839316	1BL_3855289			iSNP
AX-111569277	1BL_3918392	TraesCS1B02G393000.1.cds1		iSNP
AX-111070175	1BL_3898029	TraesCS1B02G436200.1		iSNP
AX-109041231	1BL_3916645	TraesCS1B02G310600.1		iSNP
AX-111453144	1BL_3836112	TraesCS1B02G160600.1.cds1		iSNP
AX-110056287	5BL_8831946			pSNP
AX-111496365	1BL_3807956	TraesCS1B02G356300.1		pSNP
AX-108728642	1BL_3846579			iSNP
AX-111019759	1BL_3806129	TraesCS1B02G451600.1		iSNP
AX-111450994	1BL_3824661	TraesCS1B02G451500.1.cds1		iSNP
AX-109345177	1BL_3917665	TraesCS1B02G451400.1.cds1		pSNP
AX-110483673	1BL_3862977	TraesCS1B02G450600.1		pSNP
AX-110567254	1BL_3912738	TraesCS1B02G105500.1		iSNP
AX-89316446	5BL_620222			iSNP
AX-111764501	5BL_7718253			iSNP
AX-111234844	5BL_10729180			iSNP
AX-86180220	1BL_3860979	TraesCS1B02G360700.2		pSNP
AX-109604511	1BL_3914997			iSNP
AX-110565341	5BL_10924692			iSNP
AX-110918909	1BL_3909392			iSNP
AX-94446378	5BL_10751868	TraesCS1B02G450400.2	TraesCS1B02G450400.2	cSNP
AX-110591681	5BL_10734124			iSNP
AX-109997645	1BL_3920143			iSNP
AX-111251872	1BL_3875335	TraesCS1B02G402400.1		iSNP
AX-109622448	1BL_3884956			iSNP
AX-94534923	1BL_3850618	TraesCS1B02G369100.1	TraesCS1B02G369100.2	cSNP
AX-109933153	5BL_918962			iSNP
AX-94525416	1BL_3914124	TraesCS1B02G377300.1	TraesCS1B02G377300.1	cSNP
AX-109583602	1BL_3908234	TraesCS1B02G324900.1.cds1		iSNP
AX-110009954	1BL_3839567			iSNP
AX-108880548	1BL_3845749			iSNP
AX-108898290	1BL_3916677	TraesCS1B02G386100.1.cds1		pSNP
AX-109276656	1BL_3804872	TraesCS1B02G385100.1.cds1		iSNP
AX-111608329	1BL_3901403	TraesCS1B02G387800.2		pSNP
AX-111561231	5BL_8229309	TraesCS1B02G332900.1.cds1		iSNP
AX-110517044	1BL_3901112			iSNP
AX-111220052	1BL_3869032	TraesCS1B02G439100.1		iSNP
AX-110937701	5BL_9959828			iSNP
AX-111045625	1BL_3836640			iSNP
AX-111122733	1BL_3897154			iSNP
AX-110575668	1BL_3845749			iSNP
AX-110101967	5BL_10793997			pSNP
AX-110372813	1BL_3916588			iSNP
AX-109601516	1BL_3822140			iSNP
AX-110050947	1BL_3873504			iSNP
AX-108867872	1BL_3896473			iSNP
AX-110553901	1BL_3896750			iSNP
AX-110691903	1BL_3794333			iSNP
AX-109352881	1BL_3793631	TraesCS1B02G011800.1		iSNP
AX-111690911	5BL_9259314			pSNP
AX-110593429	1BL_3827527	TraesCS1B02G392100.1		iSNP
AX-110736677	1BL_3857523			iSNP
AX-110964031	1BL_3817656	TraesCS1B02G406900.1		iSNP
AX-111496561	1BL_3904833	TraesCS1B02G414500.1		iSNP
AX-110000934	1BL_3845397	TraesCS1B02G473100.1		iSNP
AX-111551302	1BL_3838491	TraesCS1B02G015400.1.cds1		iSNP
AX-109845593	1BL_3856093	TraesCS1B02G479900.1		iSNP
AX-109492475				iSNP
AX-109937601	1BL_3899789	TraesCS1B02G480100.1		pSNP
AX-109989291	1BL_3839723	TraesCS1B02G479900.1		iSNP
AX-110529939	5BL_10768367			iSNP
AX-111463313	1BL_3845345	TraesCS1B02G478500.1.cds1		pSNP
AX-108890271	1BL_1183117	TraesCS1B02G480300.1		iSNP
AX-109503591	1BL_3922421	TraesCS1B02G479400.1		pSNP
AX-110438364	1BL_3790719			iSNP
AX-109579032	1BL_3852452	TraesCS1B02G478700.2		iSNP
AX-108786039	1BL_3821204	TraesCS1B02G178000.1		iSNP
AX-111247283	1BL_3917406	TraesCS1B02G478600.1		iSNP
AX-111126182	1BL_3834488			iSNP
AX-108819050	1BL_3885683	TraesCS1B02G178000.1		iSNP
AX-111127329	5BL_10748225			iSNP
AX-108971228	1BL_3899789	TraesCS1B02G480100.1		iSNP
AX-111586103	1BL_3887171			iSNP
AX-109953225	1BL_3817963	TraesCS1B02G480000.1		iSNP
AX-111622338	1BL_3919731	TraesCS1B02G178000.1		iSNP
AX-111454486	1BL_3833190			iSNP
AX-110563161	1DS_1915820	TraesCS1D02G005400.1.cds1		pSNP
AX-111924177	1DS_30068	TraesCS1D02G105700.1.cds1		iSNP
AX-109888992	1DS_471335	TraesCS1D02G001300.1.cds1		iSNP
AX-111030002	1DS_1895803	TraesCS1D02G302900.1		iSNP
AX-86180239	1DS_30068	TraesCS1D02G105700.1.cds1		iSNP
AX-110594301	1DS_1895803	TraesCS1D02G302900.1		iSNP
AX-111086603	1DS_1881608	TraesCS1D02G001500.1		iSNP
AX-108820920	1DS_1876432	TraesCS1D02G001200.1.cds1		cSNP
AX-110372752	1DS_30068	TraesCS1D02G105700.1.cds1		iSNP
AX-111211980	1DS_1903999			iSNP
AX-110854945	1DS_1895803	TraesCS1D02G302900.1		iSNP
AX-111261878	1DS_1895803	TraesCS1D02G302900.1		iSNP
AX-111679536	1DS_1392364			iSNP
AX-109355810	1DS_706718			iSNP
AX-109267077	1DS_1915031			iSNP
AX-110011679	1DS_1177832			iSNP
AX-109897409	1DS_1889338	TraesCS1D02G006500.1		iSNP
AX-109986420	1DS_1912155			iSNP
AX-110389995	1DS_1908984			iSNP
AX-110914177	1DS_1915450			iSNP
AX-110592192	1DS_1908984			iSNP
AX-108960892	1DS_470290			iSNP
AX-109391114	1DS_1905266			iSNP
AX-110771095	1DS_1902611			iSNP
AX-109948279	1DS_1914875			iSNP
AX-110957998	1DS_190717			iSNP
AX-109440131	1DS_1878569	TraesCS1D02G018400.1		iSNP
AX-108911284	1DS_1878569	TraesCS1D02G018400.1		pSNP
AX-108915656	1DS_1651283			iSNP
AX-109990085	1DS_1062473	TraesCS1D02G020900.1		iSNP
AX-110091413	1DS_1361583	TraesCS1D02G019000.1		pSNP
AX-109323493	1DS_1889524	TraesCS1D02G019200.1		pSNP
AX-109124835	1DS_1904481			iSNP
AX-111092209	1DS_1062473	TraesCS1D02G020900.1		iSNP
AX-109587657	1DS_1894777	TraesCS1D02G025700.1		iSNP
AX-109454213	1DS_1894777	TraesCS1D02G025700.1		pSNP
AX-111020629	1DS_1666915	TraesCS1D02G025400.1		iSNP
AX-109193028	1DS_1894777	TraesCS1D02G025700.1		iSNP
AX-111474729	1DS_1883477	TraesCS1D02G025600.1		iSNP
AX-111548588	1DS_1915713	TraesCS1D02G025600.1		iSNP
AX-109935212	1DS_1894777	TraesCS1D02G025700.1		iSNP
AX-110673859	1DS_1894777	TraesCS1D02G025700.1	TraesCS1D02G025700.1	cSNP
AX-109054395	1DS_1879090	TraesCS1D02G065000.1		iSNP
AX-111594357	1DS_1882647	TraesCS1D02G025700.1		pSNP
AX-109035836	1DS_1915713	TraesCS1D02G025600.1		iSNP
AX-111560389	1DS_1894777	TraesCS1D02G025700.1		iSNP
AX-109726586	1DS_1915713	TraesCS1D02G025600.1		iSNP
AX-110028555	1DS_1894777	TraesCS1D02G025700.1		iSNP
AX-109877772	1DS_1666915	TraesCS1D02G025400.1		iSNP
AX-111732722	1DS_1884715	TraesCS1D02G371300.1		pSNP
AX-94444445	1DS_1884715	TraesCS1D02G371300.1		pSNP
AX-110983568	1DS_1914217	TraesCS1D02G024400.2		pSNP
AX-108801443	1DS_875557	TraesCS1D02G024300.1		pSNP
AX-109977873	1DS_1889652	TraesCS1D02G029700.2.cds1		iSNP
AX-111340592	2AL_84634			iSNP
AX-109649039	1DS_1915444	TraesCS1D02G036100.1.cds1		pSNP
AX-109540329	1DS_1891881	TraesCS1D02G035800.2		iSNP
AX-110844522	1DS_1900746			iSNP
AX-109333240	1DS_226543	TraesCS1D02G036300.1		pSNP
AX-110196952	1DS_1190935			iSNP
AX-111904588	1DS_1913058	TraesCS1D02G036200.1.cds1		cSNP
AX-110042335	1DS_1886224			iSNP
AX-89489627	1DS_1563073	TraesCS1D02G036300.1		pSNP
AX-110067692	1DS_1913602			iSNP
AX-109714812	1DS_1901912	TraesCS1D02G259800.1		iSNP
AX-109283402	1DS_1891881	TraesCS1D02G035800.2		pSNP
AX-109043658	1DS_1886224			iSNP
AX-109541011				iSNP
AX-110952118	1DS_1772957			iSNP
AX-108927417	2AL_6172287			iSNP
AX-111901628	1DS_1906927	TraesCS1D02G036400.1.cds1		pSNP
AX-110591439	1DS_1900173	TraesCS1D02G036200.1.cds1		iSNP
AX-109057544	1DS_1881060	TraesCS1D02G036500.1.cds1		iSNP
AX-108728253	1DS_1911770	TraesCS1D02G036000.1		iSNP
AX-110325554	1DS_1913058	TraesCS1D02G036200.1.cds1		iSNP
AX-109400324	1DS_1901912	TraesCS1D02G259800.1		iSNP
AX-108781562	1DS_880575	TraesCS1D02G021751.1.cds1		iSNP
AX-111298009	1DS_1901912	TraesCS1D02G259800.1		iSNP
AX-111156059	1DS_1915444	TraesCS1D02G036100.1.cds1		iSNP
AX-109875031	1DS_1900173	TraesCS1D02G036200.1.cds1		iSNP
AX-111536060	1DS_871409	TraesCS1D02G036700.2		pSNP
AX-110748646	1DS_1900746			iSNP
AX-109930281	2DS_3271555			iSNP
AX-110387208	1DS_1884150			iSNP
AX-108828080	1DS_1881060	TraesCS1D02G036500.1.cds1		pSNP
AX-111002332	1DS_1878955			iSNP
AX-111121673	1DS_1878955			iSNP
AX-111193574	1DS_1890785	TraesCS1D02G035700.1.cds1		pSNP
AX-110837208	1DS_1892722	TraesCS1D02G392100.2		iSNP
AX-110471014	1DS_1881060	TraesCS1D02G036500.1.cds1		iSNP
AX-110727416	1DS_1891881	TraesCS1D02G035800.2		iSNP
AX-111151818	1DS_1915444	TraesCS1D02G036100.1.cds1		iSNP
AX-108823893	1DS_1876000	TraesCS1D02G037000.1.cds1		pSNP
AX-110380305	1DS_1464260			iSNP
AX-108733209	1DS_1911076			iSNP
AX-109278396	1DS_1880900	TraesCS1D02G036900.1.cds1		pSNP
AX-110026297	1DS_1876000	TraesCS1D02G037000.1.cds1		iSNP
AX-110269967	1DS_1889647			iSNP
AX-111315580	1DS_1895189			iSNP
AX-109629993	1DS_1915782			iSNP
AX-109913124	1DS_1907968	TraesCS1D02G037200.1		pSNP
AX-109914952	1DS_1881199	TraesCS1D02G037400.1	TraesCS1D02G037335.1.cds1	iSNP
AX-110513906	1DS_1907968	TraesCS1D02G037200.1		iSNP
AX-94611117	1DS_1881199	TraesCS1D02G037400.1	TraesCS1D02G037400.1	cSNP
AX-111550831	1DS_1891691	TraesCS1D02G040448.1.cds1	TraesCS1D02G040448.1.cds1	iSNP
AX-108800396	2AL_1005417			iSNP
AX-109360714	1DS_1879149	TraesCS1D02G040419.1.cds1		iSNP
AX-108965412	1DS_1884481	TraesCS1D02G041900.1.cds1		iSNP
AX-109932060	1DS_1911876	TraesCS1D02G422100.1.cds1		iSNP
AX-109870560	1DS_1900704	TraesCS1D02G040700.4		pSNP
AX-108771202	1DS_429399	TraesCS1D02G043000.1		pSNP
AX-110007551	1DS_1915784	TraesCS1D02G043000.1		iSNP
AX-89319035	1DS_1910343	TraesCS1D02G041400.1		cSNP
AX-111212063	4AL_7078995			iSNP
AX-108843490	1DS_1908778	TraesCS1D02G039500.1		iSNP
AX-108869350	2AL_3375224			iSNP
AX-109313626	1DS_1898895	TraesCS1D02G042400.1		cSNP
AX-111681243	1DS_1882499			iSNP
AX-94990862	1DS_1912472	TraesCS1D02G033600.1	TraesCS1D02G039600.1	cSNP
AX-108838867	1DS_1896824	TraesCS1D02G229200.1		iSNP
AX-110977383	1DS_1911594			iSNP
AX-111851065	2AL_2010745			iSNP
AX-111086010	1DS_1876884	TraesCS1D02G040100.3		cSNP
AX-110735586	1DS_1878370	TraesCS1D02G449400.1.cds1		iSNP
AX-111687488	1DS_79220			iSNP
AX-110080342	1DS_1510463	TraesCS1D02G222400.1		iSNP
AX-110975199	1DS_1882520			iSNP
AX-111482680	1DS_714847	TraesCS1D02G040700.3		iSNP
AX-111145678	1DS_1510463	TraesCS1D02G222400.1		pSNP
AX-110832745	1DS_1887161	TraesCS1D02G042900.1.cds1		iSNP
AX-110690652	1DS_1856296	TraesCS1D02G040400.1		iSNP
AX-109851298	1DS_1910213			iSNP
AX-109926445	1DS_1884499	TraesCS1D02G065000.1		iSNP
AX-109819366	1DS_1903183	TraesCS1D02G040400.1		iSNP
AX-111700239	1DS_1884047	TraesCS1D02G174000.2		iSNP
AX-111133676	1DS_1884331	TraesCS1D02G042300.1.cds1		iSNP
AX-109412576				iSNP
AX-110950326	1DS_1915681	TraesCS1D02G041900.1.cds1		iSNP
AX-111601666	1DS_1903183	TraesCS1D02G040400.1	TraesCS1D02G009300.1.cds1	iSNP
AX-109133988	1DS_1884481	TraesCS1D02G041900.1.cds1		iSNP
AX-109374660	1DS_1856296	TraesCS1D02G040400.1		iSNP
AX-111161428	1DS_1910343	TraesCS1D02G041400.1		pSNP
AX-111066792	1DS_1899655	TraesCS1D02G040100.2		pSNP
AX-111153331	1DS_1914060	TraesCS1D02G021751.1.cds1		iSNP
AX-109951400	1DS_1880367	TraesCS1D02G029600.1		iSNP
AX-108856185	1DS_1902430			iSNP
AX-111066340	1DS_1913203			iSNP
AX-111106287	1DS_1905111	TraesCS1D02G052300.1.cds1		iSNP
AX-111490243	1DS_461912	TraesCS1D02G040700.1		iSNP
AX-110448322	1DS_1902978	TraesCS1D02G040800.1		pSNP
AX-109384826	1DS_1905111	TraesCS1D02G052300.1.cds1		iSNP
AX-111920997	1DS_1877126			iSNP
AX-111041274	1DS_1882520			iSNP
AX-111696398	1DS_1880204			iSNP
AX-111377047	2AL_2099048			iSNP
AX-108753180	1DS_1884487	TraesCS1D02G039500.1		iSNP
AX-94498629	1DS_1888551			iSNP
AX-111065112	2AL_3191323			iSNP
AX-108814031	1DS_510350	TraesCS1D02G042100.1.cds1		pSNP
AX-109540003	1DS_1906987	TraesCS1D02G040400.1		pSNP
AX-109960618	1DS_1884481	TraesCS1D02G041900.1.cds1		iSNP
AX-111007232	1DS_1886483	TraesCS1D02G039800.1		pSNP
AX-110361860	1DS_1884279	TraesCS1D02G043000.1		iSNP
AX-109873756	1DS_1905661	TraesCS1D02G363400.1		iSNP
AX-110570473	1DS_1908778	TraesCS1D02G039500.1		iSNP
AX-111904596	2AL_6075535	TraesCS1D02G405800.9		iSNP
AX-109961865	1DS_1885994	TraesCS1D02G371300.1		iSNP
AX-110571661	1DS_1913715			iSNP
AX-108762585	1DS_1896987			iSNP
AX-110456486	1DS_1910833	TraesCS1D02G040400.1		iSNP
AX-110011381	1DS_1895986	TraesCS1D02G040700.1		pSNP
AX-111375666	1DS_1877126			iSNP
AX-111373060	1DS_1913716			iSNP
AX-111443803	1DS_510350	TraesCS1D02G042100.1.cds1		pSNP
AX-110096692	1DS_1897788			iSNP
AX-110125439	1DS_1890742			iSNP
AX-110108440	1DS_1915681	TraesCS1D02G041900.1.cds1	TraesCS1D02G041900.1.cds1	cSNP
AX-111363285	1DS_1882610			iSNP
AX-109141822	4AL_7061819			iSNP
AX-110544721	1DS_1043299	TraesCS1D02G042200.1.cds1		iSNP
AX-110363892	1DS_1895986	TraesCS1D02G040700.1		iSNP
AX-110910133	1DS_1902430			iSNP
AX-109036620	1DS_1885994	TraesCS1D02G371300.1		iSNP
AX-109325423	1DS_311745			iSNP
AX-110025101	1DS_1877126			iSNP
AX-111482978	1DS_1367371			iSNP
AX-110818869	1DS_1823753			iSNP
AX-110396163	1DS_1914060	TraesCS1D02G021751.1.cds1		iSNP
AX-108774794	1DS_1884331	TraesCS1D02G042300.1.cds1	TraesCS1D02G042300.1.cds1	cSNP
AX-110296535	1DS_1880204			iSNP
AX-110572477	1DS_1897788			iSNP
AX-111922454	1DS_1910833	TraesCS1D02G040400.1		iSNP
AX-108730544	1DS_1856296	TraesCS1D02G040400.1		iSNP
AX-109289850	1DS_714847	TraesCS1D02G040700.3		iSNP
AX-110142397	1DS_1915317			iSNP
AX-111510477	1DS_1910833	TraesCS1D02G040400.1		iSNP
AX-110502359	1DS_1883030			iSNP
AX-108762024	1DS_1898810			iSNP
AX-111626804	1DS_1898810			iSNP
AX-109555373	1DS_1884487	TraesCS1D02G039500.1		iSNP
AX-109036561	2AL_6416697			iSNP
AX-109535621	4AL_7147479	TraesCS1D02G040800.1		pSNP
AX-110533315	1DS_1884499	TraesCS1D02G065000.1		iSNP
AX-109187576	1DS_1880204			iSNP
AX-95091302	1DS_1912472	TraesCS1D02G033600.1	TraesCS1D02G039600.1	cSNP
AX-109952932	1DS_1911876	TraesCS1D02G422100.1.cds1		iSNP
AX-110833780	1DS_1880204			iSNP
AX-111904446	1DS_1915784	TraesCS1D02G043000.1		iSNP
AX-89706806	1DS_1885994	TraesCS1D02G371300.1		iSNP
AX-109020185	7BL_5672894			iSNP
AX-110406632	1DS_1887161	TraesCS1D02G042900.1.cds1		iSNP
AX-109282147	1DS_1915681	TraesCS1D02G041900.1.cds1		pSNP
AX-108994834	1DS_1882520			iSNP
AX-111014069	1DS_1907520	TraesCS1D02G040400.1		iSNP
AX-95076876	1DS_1875840	TraesCS1D02G040500.1		pSNP
AX-110629307	1DS_1884331	TraesCS1D02G042300.1.cds1		pSNP
AX-111991481	1DS_1915887			iSNP
AX-109893516	1DS_151277	TraesCS1D02G449400.1.cds1		iSNP
AX-110963299	1DS_1902430			iSNP
AX-111713854	1DS_1913766	TraesCS1D02G040700.3		pSNP
AX-108774154	1DS_1912279			iSNP
AX-108749051	1DS_1894269			iSNP
AX-109824399	1DS_1896987			iSNP
AX-108936818	1DS_1897788			iSNP
AX-111603458	1DS_1884244			iSNP
AX-109326114	1DS_1896824	TraesCS1D02G229200.1		iSNP
AX-111466072	1DS_1900931	TraesCS1D02G040419.1.cds1		iSNP
AX-110782622	1DS_1911876	TraesCS1D02G422100.1.cds1		iSNP
AX-94458892	4AL_6635370	TraesCS1D02G040400.1	TraesCS1D02G040400.1	cSNP
AX-109299157	1DS_1887161	TraesCS1D02G042900.1.cds1		iSNP
AX-110904875	1DS_1884926	TraesCS1D02G040400.1		iSNP
AX-109381175	1DS_1886998	TraesCS1D02G040700.1		iSNP
AX-111025060	1DS_1902430			iSNP
AX-111459817	1DS_1905102			iSNP
AX-109349990	1DS_1885297	TraesCS1D02G047900.1		iSNP
AX-111087365	1DS_1882103	TraesCS1D02G065000.1		iSNP
AX-110640947	1DS_1906460	TraesCS1D02G069700.3		pSNP
AX-111194284	1DS_1883869	TraesCS1D02G084000.1		iSNP
AX-111191769	1DS_1878684	TraesCS1D02G080700.1		pSNP
AX-109872915	1DS_1884529	TraesCS1D02G088000.2		pSNP
AX-110393778	1DS_1899662			iSNP
AX-110385713	1DS_1891611			iSNP
AX-95260306	1DS_1877068	TraesCS1D02G113000.1		pSNP
AX-110347421	1DL_2243244			iSNP
AX-111094817	1DL_2250295			iSNP
AX-109288770	1DL_2278665	TraesCS1D02G232700.1		iSNP
AX-109907213	1DS_1900014	TraesCS1D02G422100.1.cds1		iSNP
AX-111639777	1DS_1882402			iSNP
AX-110484577	1DS_1013949	TraesCS1D02G125800.1.cds1		pSNP
AX-109204338	1DS_1893428			iSNP
AX-109603790	1DS_1878914			iSNP
AX-111023958	1DL_2283996			iSNP
AX-110569745	1DL_2281187			iSNP
AX-86174314	1DL_738302	TraesCS1D02G153300.1		cSNP
AX-86172873	1DL_2270277	TraesCS1D02G076100.1.cds1		iSNP
AX-110998779	1DL_2251508	TraesCS1D02G153100.1		pSNP
AX-109534292	1DL_2251508	TraesCS1D02G153100.1		pSNP
AX-108747591	1DL_2267583	TraesCS1D02G321800.1.cds1		iSNP
AX-111334634	1DL_2280022			iSNP
AX-111539796	1DL_2279493	TraesCS1D02G156800.1		iSNP
AX-111775358	1DL_1815739			iSNP
AX-108797722	1DL_2277149			iSNP
AX-108942729	1DL_2290829			iSNP
AX-111596833	1DL_2291017	TraesCS1D02G040419.1.cds1		iSNP
AX-111775865	1DL_2265463			iSNP
AX-109292966	1DL_2238702			iSNP
AX-109701841	1DL_2287844			iSNP
AX-111504007	1DL_2279545			iSNP
AX-109154181	1DL_2256115			iSNP
AX-110942070	1DL_2248694	TraesCS1D02G167500.1		pSNP
AX-111449828	1DL_2269949	TraesCS1D02G162700.1.cds1		iSNP
AX-111482260	1DL_2234062			iSNP
AX-111976732	4AL_72220			iSNP
AX-110789232	1DL_1512438			iSNP
AX-89331569	1DL_2283641	TraesCS1D02G108400.1		iSNP
AX-110782818	1DL_2285766			iSNP
AX-111021905	1DL_2224654			iSNP
AX-111157081	1DL_2289137	TraesCS1D02G220200.1		iSNP
AX-110449657	1DL_2281666			iSNP
AX-111658445	1DL_2244422			iSNP
AX-111980689	1DL_2230396			pSNP
AX-111345949	1DL_2197733			iSNP
AX-111166467	1DL_2209375	TraesCS1D02G187000.2		pSNP
AX-94733128	1DL_411489	TraesCS1D02G177400.1		pSNP
AX-109149937	1DL_2290287			iSNP
AX-110885924	1DL_2267027			iSNP
AX-109309143	1DL_1517260	TraesCS1D02G187200.1		iSNP
AX-109322370	1DL_2274058			iSNP
AX-110467646	1DL_2251249	TraesCS1D02G192800.5	TraesCS1D02G192800.2	cSNP
AX-108964526	1DL_2257219	TraesCS1D02G040419.1.cds1		iSNP
AX-111696550	1DL_2248336			iSNP
AX-110905916	1DL_2225332			iSNP
AX-110601979	1DL_2264989			iSNP
AX-109416076	1DL_2231153			iSNP
AX-109606349	1DL_2240231			iSNP
AX-110340507	1DL_2269644			iSNP
AX-109600491	1DL_2240336			iSNP
AX-109403791	1DL_2276305	TraesCS1D02G347600.1.cds1		iSNP
AX-111218609	1DL_2283155			iSNP
AX-110028964	1DL_2265938			iSNP
AX-108760374	1DL_2290533			iSNP
AX-109793947	1DL_2231059			iSNP
AX-109031755	1DL_2291012			iSNP
AX-111116895	1DL_415557			iSNP
AX-110935812	1DL_2246374			iSNP
AX-110369731	1DL_313501	TraesCS1D02G208800.1		pSNP
AX-109458952	1DL_2291760			iSNP
AX-111861594	1DL_2257537			iSNP
AX-110669416	1DL_2199969			iSNP
AX-110765925	1DL_2249380	TraesCS1D02G040419.1.cds1		iSNP
AX-111484181	1DL_2246632	TraesCS1D02G044000.1		iSNP
AX-109983565	1DL_2268443			iSNP
AX-111691152	1DL_2275604	TraesCS1D02G040419.1.cds1		iSNP
AX-109864377	1DL_2239256	TraesCS1D02G276400.1		iSNP
AX-109873298	1DL_2291594			iSNP
AX-89479023	1DL_2233461			iSNP
AX-111104769	1DL_2158242			iSNP
AX-110985056	1DL_2279696			iSNP
AX-94745844	1DL_2106682	TraesCS1D02G308200.1	TraesCS1D02G308200.1	cSNP
AX-110988091	1DL_2258562	TraesCS1D02G358700.1.cds1		iSNP
AX-109816719	1DL_1950697			pSNP
AX-110985238	1DS_1876887	TraesCS1D02G055900.1	TraesCS1D02G055900.1	cSNP
AX-110492902	1DL_2203746			iSNP
AX-95631655	5BL_5631298	TraesCS1D02G275000.1	TraesCS1D02G275000.1	cSNP
AX-95073456	1DL_2288404	TraesCS1D02G274400.1	TraesCS1D02G274400.1	cSNP
AX-95206874	1DL_2245125	TraesCS1D02G279500.1	TraesCS1D02G279500.1	cSNP
AX-95253310	1DL_2244865			pSNP
AX-94945186	1DL_2279730	TraesCS1D02G292600.1.cds1	TraesCS1D02G292600.1.cds1	cSNP
AX-95239184	1DL_508208			pSNP
AX-110963089	1DL_2227688	TraesCS1D02G310200.1		pSNP
AX-108817421	5BL_4241453			pSNP
AX-94958010	1DL_1011346	TraesCS1D02G312100.1	TraesCS1D02G312100.1	cSNP
AX-95091038	1AL_3976379	TraesCS1D02G311000.1	TraesCS1D02G311000.1	cSNP
AX-94846017	1DL_2252313	TraesCS1D02G308600.2		iSNP
AX-94835519	1DL_2244778	TraesCS1D02G330400.1		iSNP
AX-94610095	1DL_1447089	TraesCS1D02G346900.1	TraesCS1D02G346900.1	cSNP
AX-111306420	1DL_2209866			iSNP
AX-94534666	1DL_2231265	TraesCS1D02G382000.2	TraesCS1D02G382000.1	cSNP
AX-111070702	1DL_2231510	TraesCS1D02G333400.1		iSNP
AX-110428172	4AL_1487912			pSNP
AX-111247260	1DL_2224979	TraesCS1D02G427700.1		iSNP
AX-111845708	1DL_262714			iSNP
AX-110671322	1DL_2227036			iSNP
AX-111539376	1DL_2290821	TraesCS1D02G127100.1		iSNP
AX-109434737	2AS_5207526	TraesCS2A02G484400.1		iSNP
AX-111042596	2AS_5237169			iSNP
AX-110433540	2AS_5284730	TraesCS2A02G071300.1		pSNP
AX-110961126	2AS_5268439			iSNP
AX-110576889	2AS_5248172			iSNP
AX-110608557	2AS_5208721			iSNP
AX-110948843	2AS_5289400	TraesCS2A02G071300.1		pSNP
AX-110123156	2AS_5303061			iSNP
AX-110904713	2AS_5208411	TraesCS2A02G073500.1		pSNP
AX-110387680	2AS_5222760	TraesCS2A02G572400.1.cds1		iSNP
AX-108920235	2AS_5229461	TraesCS2A02G069500.1.cds1		iSNP
AX-111602994	2AS_5219987	TraesCS2A02G045300.1		iSNP
AX-109825640	2AS_5239973			iSNP
AX-111041231	2AS_5243954	TraesCS2A02G068500.1.cds1		pSNP
AX-109906132	2AS_5233512	TraesCS2A02G038400.1		pSNP
AX-111465782	2AS_5275619	TraesCS2A02G014600.1.cds1	TraesCS2A02G014600.1.cds1	cSNP
AX-109620104	2AS_5268690			iSNP
AX-111063614	2AS_5305532	TraesCS2A02G403400.1		iSNP
AX-109368419	2AS_5281573	TraesCS2A02G268900.1.cds1		iSNP
AX-111541469	2AS_5257612	TraesCS2A02G044100.1		iSNP
AX-110411339	2AS_5307369			iSNP
AX-108900782	2AS_221939	TraesCS2A02G037300.1		pSNP
AX-110685697	2AS_5184600	TraesCS2A02G409200.1	TraesCS2A02G409200.1	iSNP
AX-108824773	2AS_5267631	TraesCS2A02G048800.1.cds1		pSNP
AX-110153565	2AS_5303742	TraesCS2A02G021100.1.cds1	TraesCS2A02G021100.1.cds1	cSNP
AX-109427930	2AS_2892290			iSNP
AX-110113706	2AS_1323516	TraesCS2A02G018800.1		iSNP
AX-111765963	2AS_5306716	TraesCS2A02G273400.1		iSNP
AX-110562886	2AS_5306452			iSNP
AX-111079592	2AS_5239269	TraesCS2A02G008200.1		iSNP
AX-108902739	2AS_5197163			iSNP
AX-109425981	2AS_5284413	TraesCS2A02G089100.1		cSNP
AX-109444486	2AS_5307358			iSNP
AX-110431105	2AS_5185434			iSNP
AX-109358391	2AS_5204197	TraesCS2A02G089200.1		iSNP
AX-109366069	2AS_5224815			iSNP
AX-111497412	2AS_5306766	TraesCS2A02G108400.1		iSNP
AX-111074112	2AS_5297702	TraesCS2A02G231200.1		iSNP
AX-108901942	2AS_5256148	TraesCS2A02G109600.1		pSNP
AX-111699117	2AS_5183160	TraesCS2A02G231200.1		iSNP
AX-109380690	2AS_5252294			iSNP
AX-109934730	2AS_5309632			iSNP
AX-109502279	2AS_4174102	TraesCS2A02G094200.1		pSNP
AX-94419084	2AS_5303436	TraesCS2A02G105500.1		pSNP
AX-109832327	2AS_5310103	TraesCS2A02G105800.1		iSNP
AX-109947125	2AS_5223351			iSNP
AX-111680996	2AS_5278404	TraesCS2A02G569100.1		iSNP
AX-111634382	2AS_5253198			iSNP
AX-109402024	2AS_5240008			iSNP
AX-110144651	2AS_5207461	TraesCS2A02G142000.1		iSNP
AX-110904772	2AS_5278867			iSNP
AX-109893073	2AS_5309339			iSNP
AX-111069681	2AS_5215390			iSNP
AX-110362583	2AS_5206873	TraesCS2A02G142200.1		pSNP
AX-109520260	2AS_5211339			pSNP
AX-110118497	2AS_5231125	TraesCS2A02G152500.1	TraesCS2A02G152500.1	cSNP
AX-110024946	2AS_5303587	TraesCS2A02G215200.1		iSNP
AX-110072425	2AS_5296179	TraesCS2A02G165600.1.cds1		iSNP
AX-111142301	2AS_5191614			iSNP
AX-110649347	2AS_5196456	TraesCS2A02G164600.1		pSNP
AX-110960394	2AS_5184099			iSNP
AX-110617782	2AS_5309577	TraesCS2A02G194500.1		pSNP
AX-108912261	2AS_5277896	TraesCS2A02G207600.1		iSNP
AX-109586321	2AS_5215820			iSNP
AX-110151691	2AS_5307201	TraesCS2A02G201700.1		iSNP
AX-110905666	2AS_5259661	TraesCS2A02G203300.6		pSNP
AX-111458944	2AS_5231563	TraesCS2A02G206700.1		pSNP
AX-109923265	2AS_5297908			iSNP
AX-111470472	2AS_5306541			iSNP
AX-111140886	2AS_5289196	TraesCS2A02G310600.1		iSNP
AX-109043229	2AS_5253891			iSNP
AX-110698025	2AS_5244508	TraesCS2A02G524600.1.cds1		iSNP
AX-109869866	2AS_5272834	TraesCS2A02G203100.3		pSNP
AX-111585729	2AS_5209214			iSNP
AX-110061165	2AS_5307945	TraesCS2A02G206000.1		pSNP
AX-109307445	2AS_5257783			iSNP
AX-110926043	2AS_5190829			iSNP
AX-111681636	2AS_5191708			iSNP
AX-108828777	2AS_5230682	TraesCS2A02G031900.1		iSNP
AX-111475850	2AS_5287854	TraesCS2A02G216200.1		pSNP
AX-111091417	2AS_5222723	TraesCS2A02G199200.1.cds1		iSNP
AX-109946122	2AS_5222677			iSNP
AX-109031534	2AS_5244321	TraesCS2A02G273400.1		iSNP
AX-108748886	2AS_5231367	TraesCS2A02G484400.1		iSNP
AX-108817096	2AL_6407145	TraesCS2A02G245400.1.cds1		iSNP
AX-109302687	2AS_5240768			iSNP
AX-109295178	2AS_5275163			iSNP
AX-109651377	2AS_5231197	TraesCS2A02G484400.1		iSNP
AX-111767784	2AS_5308761			iSNP
AX-111009763	2AL_6366729	TraesCS2A02G231200.1		iSNP
AX-108891065	2AS_5283450			iSNP
AX-109869504	2AL_6381986			iSNP
AX-110000989	2AS_5251348	TraesCS2A02G267800.1		iSNP
AX-110361766	2AL_6324501	TraesCS2A02G248600.1.cds1		iSNP
AX-111565994	2AS_5242998			iSNP
AX-110416834	2AS_5190976			iSNP
AX-110174402	2AL_6340361			iSNP
AX-110556812	2AS_5273596			iSNP
AX-109875796	2AL_6383509			iSNP
AX-109277967	2AS_5216987			iSNP
AX-109404097	2AS_5241970			iSNP
AX-109979540	2AS_5241582			iSNP
AX-110976804	2AS_5194070			iSNP
AX-108813788	2AL_6417304	TraesCS2A02G339700.1.cds1		iSNP
AX-109398823	2AS_5192077			iSNP
AX-110371172	2AS_5291273			iSNP
AX-109899257	2AS_5218243			iSNP
AX-111539483	2AL_6373219			iSNP
AX-110965650	2AS_5221198			iSNP
AX-111667636	2AS_5266626			iSNP
AX-109938959	2AS_5270896	TraesCS2A02G484400.1		iSNP
AX-110679241	2AS_5193766			iSNP
AX-111464917	2AS_5191671	TraesCS2A02G571400.1.cds1		iSNP
AX-111218336	2AS_5251339			iSNP
AX-111237121	2AS_5193998			iSNP
AX-110369482	2AS_5264576			iSNP
AX-108818175	2AS_5278527			iSNP
AX-111007395	2AS_5307484	TraesCS2A02G211900.1		pSNP
AX-111644343	2AS_5297087	TraesCS2A02G484400.1		iSNP
AX-111543141	2AL_6393157			iSNP
AX-110585582	2AL_6350156			iSNP
AX-109993223	2AS_5202251			iSNP
AX-108736032	2AL_6342141			iSNP
AX-111118662	2AS_5184949	TraesCS2A02G310600.1		iSNP
AX-111635495	2AS_5219920	TraesCS2A02G228500.1		iSNP
AX-108814969	2AL_6367227			iSNP
AX-111515844	2AS_5219644			iSNP
AX-110400114	2AS_5249153			iSNP
AX-110392854	2AL_6439007	TraesCS2A02G289000.1		iSNP
AX-110708348	2AS_5305892			iSNP
AX-110152112	2AS_5198745	TraesCS2A02G366300.1.cds1		iSNP
AX-109074222	2AS_5240246			iSNP
AX-109974935	2AL_6437257	TraesCS2A02G054100.1.cds1		iSNP
AX-108858033	2AL_6420253			iSNP
AX-111567932	2AL_6439604	TraesCS2A02G257500.1.cds1		iSNP
AX-110909026	2AS_5233975	TraesCS2A02G245400.1.cds1		iSNP
AX-109989080	2AS_5253059			iSNP
AX-109073823	2AS_5189742			iSNP
AX-109326510	2AS_5294553			iSNP
AX-108926168	2AS_5259987			iSNP
AX-111524201	2AL_6437733	TraesCS2A02G310600.1		iSNP
AX-111090821	2AL_6438677			iSNP
AX-109985672	2AS_5254314	TraesCS2A02G310600.1		iSNP
AX-110910159	2AS_5260387			iSNP
AX-110975225	2AL_6411223			iSNP
AX-109650324	2AS_5266408	TraesCS2A02G310600.1		iSNP
AX-110697149	2AS_5231380			iSNP
AX-110669808	2AS_5217973			iSNP
AX-111241893	2AL_6386873	TraesCS2A02G310600.1		iSNP
AX-109053822	2AS_5191489	TraesCS2A02G014400.2		iSNP
AX-108728406	2AS_5237029			iSNP
AX-109560952	2AS_5218723	TraesCS2A02G227500.1		pSNP
AX-111021682	2AS_5240530			iSNP
AX-108886184	2AS_5235476	TraesCS2A02G310600.1		iSNP
AX-108863574	2AS_5262517			iSNP
AX-111219271	2AS_5213148			iSNP
AX-111657541	2AS_5204441			iSNP
AX-110669013	2AS_5249264			iSNP
AX-109627561	2AS_5187209			iSNP
AX-109850616	2AS_2950209			iSNP
AX-110544376	2AS_5188319			iSNP
AX-110033280	2AS_5221922			iSNP
AX-110062376	2AL_6438367			iSNP
AX-109410313	2AL_6391608	TraesCS2A02G550400.1		iSNP
AX-109881013	2AS_5243868			iSNP
AX-110065993	2AS_5184976			iSNP
AX-109588929	2AL_6399535			iSNP
AX-108882789	2AS_5256409			iSNP
AX-109297163	2AS_5307974	TraesCS2A02G093400.1		iSNP
AX-109408043	2AS_5263293	TraesCS2A02G210200.1		iSNP
AX-111262222	2AS_5279714			iSNP
AX-109455377	2AS_5250161			iSNP
AX-111252418	2AL_6356622			iSNP
AX-109896710	2AS_5231728	TraesCS2A02G179500.1.cds1		iSNP
AX-109816949	2AS_5229173			iSNP
AX-111262822	2AS_5217745			iSNP
AX-110944899	2AL_6347187			iSNP
AX-110378218	2AL_6325014			iSNP
AX-108905369	2AL_6354073	TraesCS2A02G270300.1		pSNP
AX-111671115	2AS_5247962	TraesCS2A02G484400.1		iSNP
AX-111560557	2AS_5259818			iSNP
AX-111676380	2AS_5266286	TraesCS2A02G273400.1		iSNP
AX-109053578	2AS_5207592			iSNP
AX-108887315	2AL_6326424	TraesCS2A02G484400.1		iSNP
AX-110744451	2AS_5231059			iSNP
AX-110670059	2AS_5235774	TraesCS2A02G310600.1		iSNP
AX-111243448	2AL_6379212	TraesCS2A02G245400.1.cds1		iSNP
AX-109319676	2AS_5209160			iSNP
AX-108809516	2AS_5238426			iSNP
AX-109034195	2AS_5268623	TraesCS2A02G310600.1		iSNP
AX-109102653	2AL_4905947			iSNP
AX-109320983	2AL_6393778			iSNP
AX-109084387	2AS_5267643	TraesCS2A02G484400.1		iSNP
AX-109330307	2AS_5303830			iSNP
AX-110163595	2AS_5231274			iSNP
AX-109459963	2AS_5270247			iSNP
AX-109607645	2AS_5262417			iSNP
AX-110943070	2AS_5270199			iSNP
AX-111026642	2AS_5270314			iSNP
AX-110068273	2AS_5244979			iSNP
AX-110610507	2AS_5202073			iSNP
AX-110719737	2AS_5309265	TraesCS2A02G576700.1.cds1		iSNP
AX-111040351	2AS_5234990			iSNP
AX-111826932	2AS_5275101	TraesCS2A02G484400.1		iSNP
AX-110962419	2AS_5270613			iSNP
AX-109277069	2AS_5247071			iSNP
AX-109909993	2AL_6410408			iSNP
AX-111242459	2AS_5292432			iSNP
AX-110016406	2AS_5243489			iSNP
AX-110515571	2AS_5216533			iSNP
AX-110394610	2AS_5222450			iSNP
AX-111674816	2AS_5275422			iSNP
AX-109836312	2AS_5198711			iSNP
AX-111224360	2AL_6378219			iSNP
AX-108760304	2AS_5301247	TraesCS2A02G231200.1		iSNP
AX-110489135	2AL_6381991			iSNP
AX-110135938	2AS_5245090	TraesCS2A02G239500.1		iSNP
AX-110045346	2AS_5223898			iSNP
AX-110061580	2AS_5303342			iSNP
AX-111614940	2AL_6439813	TraesCS2A02G245400.1.cds1		iSNP
AX-111779019	2AS_5191449	TraesCS2A02G245400.1.cds1		iSNP
AX-110146981	2AS_5271020			iSNP
AX-109086075	2AS_5225748			iSNP
AX-109445787	2AS_5307576	TraesCS2A02G231200.1		iSNP
AX-110563624	2AL_6328443			iSNP
AX-110011225	2AS_5221958			iSNP
AX-110036156	2AS_5265531	TraesCS2A02G310600.1		iSNP
AX-111035108	2AS_5188340			iSNP
AX-110020887	2AS_5308843			iSNP
AX-111526455	2AL_6361433			iSNP
AX-108804984	2AS_5287293	TraesCS2A02G238000.1		pSNP
AX-109286120	2AL_6377725	TraesCS2A02G281200.1		iSNP
AX-110198758	2AS_5203249			iSNP
AX-108731295	2AS_5244233			iSNP
AX-110143827	2AS_5307934			iSNP
AX-110508620	2AL_6402527			iSNP
AX-109104663	2AS_5200930			iSNP
AX-109033788	2AS_5204625			iSNP
AX-108909605	2AL_6347214			iSNP
AX-110538513	2AL_6364965			iSNP
AX-111082152	2AS_5300188			iSNP
AX-111701375	2AL_6421385	TraesCS2A02G310600.1		iSNP
AX-111783557	2AS_5258827			iSNP
AX-111526855	2AL_6378955	TraesCS2A02G273600.1		iSNP
AX-109847055	2AS_5308907	TraesCS2A02G245400.1.cds1		iSNP
AX-109996903	2AS_5276995			iSNP
AX-111008886	2AS_5258621			iSNP
AX-110515487	2AL_6340553			iSNP
AX-110559623	2AL_6370076			iSNP
AX-109302733	2AL_6392500	TraesCS2A02G484400.1		iSNP
AX-111697181	2AL_6437711			iSNP
AX-109411968	2AS_3524323			iSNP
AX-109900862	6BS_2224237			pSNP
AX-110455728	2AS_5274985			iSNP
AX-110581120	2AL_6415867			iSNP
AX-109901852	2AS_5300167	TraesCS2A02G325300.1.cds1		iSNP
AX-110478420	2AS_5186293	TraesCS2A02G310600.1		iSNP
AX-111148663	2AS_5231942			iSNP
AX-108956873	2AS_5274351			iSNP
AX-108903031	2AS_5198046			iSNP
AX-110547388	2AL_6375575			iSNP
AX-108736328	2AS_5271852			iSNP
AX-110445859	2AS_1366839			iSNP
AX-111051255	2AS_1309346			iSNP
AX-111070197	2AS_5293816			iSNP
AX-109878735	2AS_5190556			iSNP
AX-110921711	2AS_5308862			iSNP
AX-111619384	2AS_3224643			iSNP
AX-108954762	2AS_5258318	TraesCS2A02G231200.1		iSNP
AX-110192450	2AS_5195288			iSNP
AX-111220378	2AS_5183201	TraesCS2A02G511600.1		iSNP
AX-109623740	2AS_5235760			iSNP
AX-111108642	2AS_5286478			iSNP
AX-109968385	2AS_5273367	TraesCS2A02G231000.3		pSNP
AX-111508962	2AS_5218186	TraesCS2A02G008100.1.cds1		iSNP
AX-109903778	2AS_5270036			iSNP
AX-111155358	2AL_6376203			iSNP
AX-111603754	2AL_6327918	TraesCS2A02G333400.2		iSNP
AX-111786164	2AS_5213405	TraesCS2A02G231200.1		iSNP
AX-110523008	2AL_6336965	TraesCS2A02G180400.1.cds1		iSNP
AX-108811110	2AS_5272372	TraesCS2A02G273400.1		iSNP
AX-111055834	2AL_6360986			iSNP
AX-110462758	2AS_5309069	TraesCS2A02G310600.1		iSNP
AX-110479718	2AS_5306208			iSNP
AX-110554034	2AS_5185759			iSNP
AX-111032823	2AS_5220111			iSNP
AX-108967360	2AS_5264346	TraesCS2A02G210600.1		iSNP
AX-108938046	2AS_5226327			iSNP
AX-108971965	2AS_5152153			iSNP
AX-109331389	2AL_6403091	TraesCS2A02G245400.1.cds1		iSNP
AX-109859569	2AS_5240354			iSNP
AX-110133939	2AL_6321433			iSNP
AX-110972003	2AS_5225847			iSNP
AX-109030912	2AS_5299148			iSNP
AX-109551577	2AL_6379914	TraesCS2A02G286100.1		pSNP
AX-110703807	2AL_6393241	TraesCS2A02G273400.1		iSNP
AX-111281798	2AS_5193790			iSNP
AX-109310474	2AS_5275822			iSNP
AX-110632246	2AS_5245186	TraesCS2A02G219800.1.cds1		pSNP
AX-110721647	2AS_5278600			iSNP
AX-110380823	2AL_6357881	TraesCS2A02G269400.1		pSNP
AX-110572142	2AS_5248394	TraesCS2A02G359200.1		iSNP
AX-111056637	2AS_5256707			iSNP
AX-108909646	2AS_5197634			iSNP
AX-109955559	2AS_5266118	TraesCS2A02G211100.1		iSNP
AX-110084756	2AS_5307245	TraesCS2A02G489800.1		pSNP
AX-111262091	2AL_6334566	TraesCS2A02G267200.1		iSNP
AX-110998550	2AS_5309377			iSNP
AX-108900180	2AL_6389714			iSNP
AX-109081995	2AL_6432216	TraesCS2A02G310600.1		iSNP
AX-109084178	2AS_5235395			iSNP
AX-111756851	2AL_6350215			iSNP
AX-110162878	2AS_5192717			iSNP
AX-111755751	2AS_5227756			iSNP
AX-110185039	2AS_5291133	TraesCS2A02G096100.1		iSNP
AX-110169741	2AS_5261953			iSNP
AX-110939807	2AS_5256373			iSNP
AX-111506912	2AL_6324426			iSNP
AX-110415267	2AS_5307784			iSNP
AX-110909088	2AS_5243518			iSNP
AX-108765967	2AS_5269556	TraesCS2A02G484400.1		iSNP
AX-110933192	2AL_6419488			iSNP
AX-111484682	2AS_5293355			iSNP
AX-109510302	2AS_5204876			iSNP
AX-111635844	2AS_5195654	TraesCS2A02G310600.1		iSNP
AX-111701120	2AS_5198872	TraesCS2A02G432000.1		iSNP
AX-109105530	2AL_6380498			iSNP
AX-109408339	2AS_5303943			iSNP
AX-109631196	2AS_5281477	TraesCS2A02G199200.1.cds1		pSNP
AX-108795435	2AS_5229953	TraesCS2A02G242800.1		pSNP
AX-110972387	2AL_6341129			iSNP
AX-110581405	2AS_5232248			iSNP
AX-111464687	2AS_5251479	TraesCS2A02G087600.1.cds1		iSNP
AX-109086246	2AS_5241629			iSNP
AX-109982523	2AL_6364165			iSNP
AX-111288309	2AS_5220248			iSNP
AX-108854295	2AS_5211255	TraesCS2A02G555900.2		iSNP
AX-109078601	2AS_5215067	TraesCS2A02G233500.1		iSNP
AX-109378564	2AS_5254905	TraesCS2A02G239500.3		iSNP
AX-110686364	2AS_5273401	TraesCS2A02G231200.1		iSNP
AX-111530205	2AS_5263063	TraesCS2A02G310600.1		iSNP
AX-111767511	2AS_5195993			iSNP
AX-109317866	2AS_5220579			iSNP
AX-110381357	2AS_5246254			iSNP
AX-110498649	2AS_5238257	TraesCS2A02G286300.1		iSNP
AX-110524526	2AS_5248499			iSNP
AX-108909435	2AL_6428858			iSNP
AX-109353607	2AS_5204420			iSNP
AX-109616389	2AS_5263387	TraesCS2A02G245400.1.cds1		iSNP
AX-109356488	2AS_5282941			iSNP
AX-111595276	2AL_6440092	TraesCS2A02G282700.1.cds1		pSNP
AX-109271338	2AS_5299191	TraesCS2A02G240300.1		pSNP
AX-110374006	2AS_5271201	TraesCS2A02G432000.1		iSNP
AX-111090636	2AS_5306220	TraesCS2A02G223900.1		pSNP
AX-109437969	2AS_5309863			iSNP
AX-109818463	2AS_5196884			iSNP
AX-108908596	2AS_5309320			iSNP
AX-108774511	2AL_6334646	TraesCS2A02G231200.1		iSNP
AX-108794432	2AS_5262771			iSNP
AX-110947490	2AS_5307804			iSNP
AX-110402816	2AS_5257990			iSNP
AX-109602702	2AS_5223783	TraesCS2A02G273400.1		iSNP
AX-108752491	2AS_5224894			iSNP
AX-111629853	2AL_6428054	TraesCS2A02G231200.1		iSNP
AX-110411302	2AS_5203685	TraesCS2A02G415300.1.cds1		iSNP
AX-109954720	2AS_5203355			iSNP
AX-109299441	2AS_5292640			iSNP
AX-109578257	2AS_5285582			iSNP
AX-111047072	2AL_6351870			iSNP
AX-108964479	2AS_5224720			iSNP
AX-109057121	2AS_5292611	TraesCS2A02G310600.1		iSNP
AX-110196019	2AS_5204115			iSNP
AX-111239642	2AS_5307021			iSNP
AX-108898590	2AL_6384984			iSNP
AX-109043882	2AL_6439126	TraesCS2A02G339700.1.cds1		iSNP
AX-109076259	2AS_5210157			iSNP
AX-109395562	2AL_6358009	TraesCS2A02G310600.1		iSNP
AX-109413241	2AS_5280316			iSNP
AX-109549603	2AL_6363500	TraesCS2A02G244800.1		pSNP
AX-110193768	2AL_6340864			iSNP
AX-110543474	2AL_6396839	TraesCS2A02G273400.1		iSNP
AX-111141039	2AS_5265764			iSNP
AX-111253579	2AS_5215314			iSNP
AX-111522943	2AS_5284501	TraesCS2A02G387600.1.cds1		iSNP
AX-108876507	2AS_5266032			iSNP
AX-111026519	2AS_5307382			iSNP
AX-111083078	2AS_5309008	TraesCS2A02G245400.1.cds1		iSNP
AX-111164884	2AL_6234253	TraesCS2A02G245500.1		pSNP
AX-111493465	2AL_6398385	TraesCS2A02G286200.1		pSNP
AX-109893684	2AS_5204717	TraesCS2A02G522500.1		iSNP
AX-109283824	2AS_5257704			iSNP
AX-109591113	2AS_5297439			iSNP
AX-110744470	2AS_5262992	TraesCS2A02G310600.1		iSNP
AX-110057669	2AS_5229997			iSNP
AX-108877039	2AS_5201039			iSNP
AX-109600052	2AS_5290025			iSNP
AX-109925086	2AL_6438333			iSNP
AX-110163828	2AL_1903554			iSNP
AX-109338654	2AS_5306297			iSNP
AX-110417901	2AS_5287768			iSNP
AX-108736302	2AS_5289554			iSNP
AX-108926095	2AS_5191166			iSNP
AX-109905904	2AL_6289876			iSNP
AX-110534211	2AL_6391721	TraesCS2A02G310600.1		iSNP
AX-110582375	2AS_5297886			iSNP
AX-109989452	2AL_6386045	TraesCS2A02G273400.1		iSNP
AX-110175989	2AS_5257327	TraesCS2A02G211200.7		pSNP
AX-111768353	2AS_5303652			iSNP
AX-110740143	2AS_5289899			iSNP
AX-108900713	2AS_5256548	TraesCS2A02G365100.1.cds1		iSNP
AX-109043963	2AS_5246515			iSNP
AX-109398143	2AS_5205403			iSNP
AX-109651144	2AL_6388281	TraesCS2A02G231400.1.cds1		iSNP
AX-110508793	2AS_5185992			iSNP
AX-111476827	2AS_5303294	TraesCS2A02G237900.1		pSNP
AX-108866825	2AL_6329337			iSNP
AX-109291396	2AS_5239834	TraesCS2A02G231400.1.cds1		iSNP
AX-110926480	2AS_5228340			iSNP
AX-108842392	2AS_5223665			iSNP
AX-109085886	2AS_5211586	TraesCS2A02G245400.1.cds1		iSNP
AX-109599637	2AS_5204160			iSNP
AX-110002114	2AS_5261371			iSNP
AX-110927273	2AS_5303808			iSNP
AX-110543101	2AS_5241455			iSNP
AX-111257018	2AL_6315620			iSNP
AX-111623050	2AS_5209579	TraesCS2A02G245400.1.cds1		iSNP
AX-109616806	2AS_5210354			iSNP
AX-110739933	2AS_5282699			iSNP
AX-111217913	2AS_5256785	TraesCS2A02G208600.1		iSNP
AX-111255881	2AS_5197681			iSNP
AX-108972816	2AS_5268391	TraesCS2A02G310600.1		iSNP
AX-109647435	2AS_5255202			iSNP
AX-110472753	2AS_5294573			iSNP
AX-110998549	2AS_5236964	TraesCS2A02G231800.1		iSNP
AX-111214511	2AS_5230933			iSNP
AX-111586673	2AS_5217602	TraesCS2A02G227400.1		pSNP
AX-109093629	2AS_5188383			iSNP
AX-110147247	2AS_5192636			iSNP
AX-110559109	2AS_5215441	TraesCS2A02G190500.1		iSNP
AX-108876649	2AS_5238723	TraesCS2A02G310600.1		iSNP
AX-109446004	2AS_5269309			iSNP
AX-109545508	2AS_5245104	TraesCS2A02G239000.2		pSNP
AX-109830632	2AS_5190055			iSNP
AX-109832980	2AS_5283842			iSNP
AX-110474150	2AS_5202050			iSNP
AX-110570953	2AS_5236216			iSNP
AX-111051222	2AS_5218981	TraesCS2A02G245400.1.cds1		iSNP
AX-108885648	2AS_5190470			iSNP
AX-109997815	2AL_6373222			iSNP
AX-111670674	2AL_6402065	TraesCS2A02G273400.1		iSNP
AX-108917349	2AS_5185393	TraesCS2A02G310600.1		iSNP
AX-109932432	2AS_5192083			iSNP
AX-111630730	2AS_5209478			iSNP
AX-109279245	2AS_5309173	TraesCS2A02G555900.2		iSNP
AX-111285724	2AS_5209030			iSNP
AX-111595769	2AS_5232585			iSNP
AX-108862282	2AS_5211698			iSNP
AX-109523372	2AL_6357865			iSNP
AX-110172251	2AS_5209579	TraesCS2A02G245400.1.cds1		iSNP
AX-110379646	2AS_5249125			iSNP
AX-110388862	2AL_6408101	TraesCS2A02G118400.1.cds1		iSNP
AX-110932583	2AS_5297017	TraesCS2A02G239500.1		iSNP
AX-111019000	2AS_5283831			iSNP
AX-111048783	2AS_5309812	TraesCS2A02G239500.3		iSNP
AX-111238933	2AS_5283601	TraesCS2A02G245400.1.cds1		iSNP
AX-111264284	2AL_6346706	TraesCS2A02G286300.1		iSNP
AX-108791813	2AS_5307795			iSNP
AX-110714670	2AS_5212794			iSNP
AX-111026420	2AS_5259410			iSNP
AX-111527018	2AS_5305578			iSNP
AX-111768772	2AS_5299833			iSNP
AX-111264899	2AS_5240737	TraesCS2A02G310600.1		iSNP
AX-110169041	2AS_5216567	TraesCS2A02G245400.1.cds1		iSNP
AX-109838371	2AL_6438771	TraesCS2A02G310600.1		iSNP
AX-109971709	2AS_5195080			iSNP
AX-110991261	2AS_5246688			iSNP
AX-111039088	2AL_6437616	TraesCS2A02G088700.1.cds1		iSNP
AX-111504995	2AS_5189659			iSNP
AX-111657610	2AS_5277586			iSNP
AX-108901412	2AL_6402439	TraesCS2A02G273400.1		iSNP
AX-109460053	2AL_6347387	TraesCS2A02G310600.1		iSNP
AX-109829935	2AS_5234028			iSNP
AX-110498777	2AS_5310084			iSNP
AX-110516346	2AS_5186054			iSNP
AX-110559636	2AS_5308859	TraesCS2A02G073400.1		iSNP
AX-109373395	2AS_5234492	TraesCS2A02G235800.1.cds1		pSNP
AX-111257078	2AS_5279074	TraesCS2A02G239500.1		iSNP
AX-111263159	2AS_5229896			iSNP
AX-111544530	2AS_5230118			iSNP
AX-108792986	2AS_5268440			iSNP
AX-108954440	2AS_5248136			iSNP
AX-109439157	2AS_5217137	TraesCS2A02G245400.1.cds1		iSNP
AX-109616106	2AS_5215013			iSNP
AX-111068517	2AS_5199725			iSNP
AX-111091065	2AL_6359223	TraesCS2A02G484400.1		iSNP
AX-109952008	2AL_6415396			iSNP
AX-109988843	2AL_4570379			iSNP
AX-110459357	2AL_6373133			iSNP
AX-110453126	2AS_5255143			iSNP
AX-109418767	2AS_5308692			iSNP
AX-110466101	2AL_6408410			iSNP
AX-111691812	2AS_5207621			iSNP
AX-109035005	2AS_5271592			iSNP
AX-110985529	2AS_5183093			iSNP
AX-110080389	2AL_6422050	TraesCS2A02G264200.3		pSNP
AX-108781052	2AS_5185555			iSNP
AX-109083781	2AS_5184095			iSNP
AX-111553006	2AL_6439942			iSNP
AX-110107350	2AS_5309994	TraesCS2A02G457800.1.cds1		iSNP
AX-110624678	2AL_6381113	TraesCS2A02G247600.1.cds1		pSNP
AX-111489548	2AL_6437742	TraesCS2A02G231200.1		iSNP
AX-111567270	2AS_5291041			iSNP
AX-110059104	2AS_5226148			iSNP
AX-108933051	2AL_6333816	TraesCS2A02G266500.2		iSNP
AX-110028813	2AL_6329474			iSNP
AX-110688368	2AL_6323346			iSNP
AX-108747172	2AS_5199016			iSNP
AX-109977770	2AL_5099363	TraesCS2A02G256300.1		pSNP
AX-109450469	2AS_5198013			iSNP
AX-111572763	2AS_5203525	TraesCS2A02G232800.1		iSNP
AX-109048208	2AL_6336449			iSNP
AX-111630591	2AS_5276765			iSNP
AX-110499869	2AS_5301829			iSNP
AX-108836839	2AS_5292068	TraesCS2A02G222900.1		iSNP
AX-109926576	2AS_5283280			iSNP
[truncated: 8,400 more rows]

## Sheet: Additional file 2
SNP markers	Contigs	Markers from Wheat 660K SNP map	possition (cM)	Markers from Wheat 90K SNP map	possition (cM)
AX-108804089	1AS_3313589	AX-110020041	76.444
AX-111583417	1AS_3273005	AX-109320042	62.648
AX-108748699	1AS_3311872	AX-110383082	62.402
AX-110575261	1AS_3313562	AX-110575261	62.148	Kukri_c46010_146	56.393
AX-110007541	1AS_3311872	AX-110383082	62.402
AX-108957758	1AS_3306225			IACX1465	59.1263
AX-109991744	1AS_3256934			RAC875_c826_2186	62.0443
AX-108944717	1AS_3287964			Excalibur_c46833_204	57.9119
AX-111590048	1AS_3287964			Excalibur_c46833_204	57.9119
AX-108869741	1AS_3286563			wsnp_CAP12_c2438_1180601	62.0443
AX-89530267	1AS_3283207	AX-89530267	74.286
AX-109857531	1AS_3275764	AX-109857531	72.888
AX-110504930	1AS_2804511	AX-110504930	74.394
AX-108725829	1AS_3302999	AX-94460833	74.286
AX-109963340	1AS_3302999	AX-94460833	74.286
AX-109954487	1AS_3276071	AX-109954487	70.707
AX-112288543	1AL_3952372	AX-112288543	76.444	Ex_c3567_1048	70.1018
AX-108996008	1AL_3889447	AX-109895597	76.444	BS00022207_51	70.1018
AX-110362578	1AL_3935149	AX-110094282	76.444
AX-110708254	1AS_3296295	AX-110708254	76.444
AX-109374083	1AS_3309135	AX-109374083	76.444
AX-111640111	1AL_3949395	AX-109468824	76.444
AX-109373384	1AS_3251425	AX-109373384	76.444
AX-109816411	1AL_3882538	AX-109816411	76.444	wsnp_Ex_c3365_6183009	70.1018
AX-109944527	1AS_3265333	AX-109944527	76.444
AX-110997190	1AL_3974439	AX-109374030	76.444
AX-111628923	1AS_3267969	AX-110390290	76.444
AX-110546311	1AL_3901834	AX-109308451	76.444
AX-109849380	1AL_3911586	AX-109849380	76.444	wsnp_CAP12_c2645_1267978	70.1018
AX-111663855	1AS_1120652	AX-109408888	76.444
AX-94520045	1AL_3901834	AX-109308451	76.444
AX-110924520	1AS_3270638	AX-110924520	76.444
AX-111655605	1AS_3215688	AX-111655605	76.444
AX-108955982	1AS_3258484	AX-108955982	76.444
AX-109823713	1AL_3906861	AX-111017128	76.444
AX-111498020	1AS_3301358	AX-111498020	76.444
AX-109373293	1AL_3959916	AX-108982477	76.444
AX-110455726	1AL_3950206	AX-110455726	76.444
AX-111604825	1AL_3949365	AX-111604825	76.444
AX-110134323	1AS_3316291	AX-110134323	76.444
AX-109370163	1AL_3945022	AX-109370163	76.444
AX-111524633	1AL_3956199	AX-109628381	76.444
AX-111717311	1AL_3942838	AX-108928759	76.444
AX-109361287	1AL_3958702	AX-109329139	76.444
AX-111453700	1AL_3928116	AX-111168439	76.444
AX-108916488	1AL_3904018	AX-108916488	76.444
AX-109838548	1AL_3966524	AX-110464674	76.444
AX-110516735	1AS_3299891	AX-110516735	76.444
AX-108889133	1AS_3283142	AX-108889133	76.444
AX-110490244	1AS_3316687	AX-110490244	76.444
AX-109356616	1AS_3267727	AX-109356616	76.444
AX-109502549	1AS_3267709	AX-109502549	76.444
AX-109388848	1AL_3973438	AX-109485325	76.444
AX-111213581	4AL_6702648	AX-111213581	76.444
AX-110525765	1AL_3923348	AX-110378152	76.444	BS00077504_51	70.1018
AX-111535469	1AS_3309178	AX-111535469	76.444
AX-110057830	1AL_3926201	AX-110057830	76.444
AX-108739032	1AS_3299288	AX-108739032	76.444
AX-110383981	1AS_3299069	AX-108849230	76.444
AX-110045084	1AL_3941217	AX-110045084	76.444
AX-110174138	1AL_3980089	AX-110174138	76.444
AX-111533945	1AS_3250647	AX-111533945	76.444
AX-111173601	1AS_3288202	AX-111173601	76.444	Excalibur_c35312_109	70.1018
AX-110176232	1AS_3253715	AX-110176232	76.444
AX-108747751	1AL_3912913	AX-109526468	76.444
AX-110412867	1AS_3309827	AX-108765701	76.444
AX-109059081	1AL_3874947	AX-109059081	76.444
AX-110421810	1AL_3971799	AX-110421810	76.444
AX-109363234	1AS_3270577	AX-109363234	76.444
AX-110707584	1AS_3316819	AX-109297152	76.444
AX-109629677	1AL_3977796	AX-109629677	76.444
AX-110094282	1AL_3935149	AX-110094282	76.444
AX-111529760	1AL_3886721	AX-109306507	76.444
AX-111491669	1AL_3968580	AX-110078647	76.444
AX-109041305	1AS_3270047	AX-109041305	76.444
AX-108775719	1AL_3872565	AX-108775719	76.444
AX-109083423	1AS_3259199	AX-109083423	76.444
AX-109308451	1AL_3901834	AX-109308451	76.444
AX-111577225	1AL_3980457	AX-111503688	76.444
AX-110019998	1AS_3165669	AX-108825557	76.444
AX-110697418	1AL_3900975	AX-110475094	76.444
AX-109397393	1AL_3913862	AX-109397393	76.444
AX-108776007	1AL_3848421	AX-109458039	76.444
AX-109870524	2DL_9773422	AX-109870524	76.444
AX-109044285	1AS_3290028	AX-109044285	76.444
AX-110483935	1AS_3316549	AX-109059095	76.444
AX-111623149	1AS_3083034	AX-111623149	76.444
AX-111543997	1AL_3950029	AX-111543997	76.444
AX-111580125	1AL_1059868			wsnp_Ku_rep_c71909_71634013	70.7851
AX-109412526	1AS_3285330	AX-109412526	76.444
AX-109060519	1AL_3880646	AX-109060519	76.444
AX-110742672	1AS_3314938	AX-110742672	76.444
AX-109012173	1AL_3844256	AX-109012173	76.444	Excalibur_c20133_87	70.1018
AX-111482811	1AL_3930691	AX-111482811	76.444
AX-110423328	1AS_1001885	AX-110423328	76.444
AX-111691295	1AS_3259074	AX-111691295	76.444
AX-110381811	1AL_1399774	AX-110386666	76.444
AX-111244393	1AS_3314322	AX-111244393	76.444
AX-108727808	1AS_3269788	AX-108727808	76.444
AX-109315657	1AS_2862471	AX-109315657	76.444
AX-110379012	1AS_3282270	AX-110052510	76.444
AX-110920806	1AL_3906623	AX-111589161	76.444
AX-111614711	1AS_3262698	AX-111614711	76.444
AX-109352215	1AS_2193656	AX-109352215	76.444
AX-109494616	1AL_3945158	AX-109894255	76.444	Excalibur_c32608_64	70.1018
AX-109481734	1AS_3252322	AX-109481734	76.444
AX-109478542	1AS_3301509	AX-108964627	76.444
AX-111120968	1AS_3295832	AX-111120968	76.444
AX-108831238	1AL_3922855	AX-108831238	76.444
AX-109920244	1AS_3307758	AX-109920244	76.444
AX-108761163	1AS_3276738	AX-108761163	76.444
AX-109374200	1AS_3317099	AX-109374200	76.444
AX-111694118	1AS_3299330	AX-111694118	76.444
AX-110402839	1AS_3254279	AX-110402839	76.444
AX-111736828	1AL_3935604	AX-109878546	76.444
AX-109052393	1AS_3250090	AX-109052393	76.444
AX-108894116	1AS_3263034	AX-108894116	76.444
AX-108909611	1AL_3938713	AX-108909611	76.444
AX-108773096	1AL_3657890	AX-108743343	76.444
AX-110972193	1AL_3975999	AX-109831464	76.444	Ra_c10580_1629	70.7851
AX-109352492	1AL_3950781	AX-109427131	76.444	BS00085851_51	70.7851
AX-111068675	1AL_3900113	AX-109358127	76.444
AX-109477256	1AS_3316803	AX-109477256	76.444
AX-109927600	1AL_330619	AX-109927600	76.444
AX-110589197	1AS_3312589	AX-108944322	76.444
AX-109444497	1AS_3241838	AX-109444497	76.444
AX-108836436	1AL_3975999	AX-109831464	76.444	Ra_c10580_1629	70.7851
AX-109940152	1AL_3940129	AX-109077876	76.444
AX-109989893	1AS_3256986	AX-109989893	76.444
AX-110970456	1AL_3883106	AX-109934522	76.444	IAAV3552	70.7851
AX-111665684	1AS_3229373	AX-111665684	76.444
AX-110605785	1AS_3309962	AX-110605785	76.444
AX-111014142	1AL_3934628	AX-111014142	76.444
AX-111260564	1AS_3300725	AX-108782455	76.444
AX-108922498	1AL_3910947	AX-108813075	76.444
AX-111717479	1AL_3057286	AX-109891451	76.444
AX-110024284	1AL_3960647	AX-110024284	76.444
AX-110711119	1AL_3975705	AX-109465611	76.444
AX-109062434	1AL_3973301	AX-109062434	76.444
AX-109900562	1AL_3935489	AX-110740236	76.444
AX-110582426	1AS_3147800	AX-110582426	76.444
AX-110613085	1AS_3302682	AX-110613085	76.444
AX-109482959	1AL_3923513	AX-109482959	76.444
AX-110044204	1AS_3290461	AX-109588082	76.444
AX-111053228	1AL_3889848	AX-111053228	76.444
AX-108956292	1AS_3298059	AX-108956292	76.444
AX-108939302	1AL_3895479	AX-108939302	76.444
AX-86169491	1AL_3948465	AX-110531706	76.444	IACX7695	70.7851
AX-110674740	1AS_3284310	AX-110674740	76.444
AX-111625323	1AS_3298812	AX-111625323	76.444
AX-110197433	1AS_3282811	AX-110197433	76.444
AX-110481676	1AS_3312920	AX-110481676	76.444
AX-111503959	1AS_3275939	AX-111503959	76.444
AX-110670181	1AL_3950038	AX-110670181	76.444
AX-111645533	1AL_3893027	AX-111645533	76.444
AX-108789891	1AS_3315932	AX-108789891	76.444
AX-111014967	1AS_3252149	AX-109864117	76.444
AX-110661013	1AS_3294222	AX-109891925	76.444
AX-108757985	1AL_3954016	AX-108757985	76.444
AX-110012282	1AL_3882514	AX-110012282	76.444
AX-111074330	1AS_3267821	AX-111074330	76.444
AX-109073878	1AS_3229936	AX-109997856	76.444
AX-111565811	1AL_3921489	AX-108927476	76.444
AX-111592472	1AS_3305873	AX-108957286	76.444
AX-109839840	1AL_3872623			wsnp_Ex_c1959_3692097	70.7851
AX-108982129	1AL_3942838	AX-108928759	76.444
AX-109933317	1AS_756731	AX-109933317	76.444
AX-109446822	1AL_3931040	AX-109879713	76.444
AX-109984571	1AS_3316965	AX-109984571	76.444
AX-111214792	1AS_3314044	AX-109391726	76.444
AX-110543399	1AS_37259	AX-110543399	76.444
AX-111066985	1AS_1255281	AX-109526205	76.444
AX-112287645	1AS_2416038	AX-112287645	76.444	GENE-0561_311	70.1018
AX-111220704	1AL_3913083	AX-111220704	76.444
AX-108962907	1AL_3929866	AX-108962907	76.444
AX-110019641	1AL_3951308	AX-109504499	76.444
AX-110944731	1AS_595549	AX-110944731	76.444
AX-111827953	1AS_2137094	AX-111827953	76.444
AX-110136861	1AL_3936911	AX-110136861	76.444
AX-109352454	1AS_3287159	AX-109352454	76.444
AX-109301570	1AS_1333750	AX-109301570	76.444
AX-109604123	1AS_3294098	AX-109604123	76.444
AX-109653315	1AS_3312338	AX-109093911	76.444
AX-110517610	1AL_3953877	AX-109579557	76.444
AX-111135025	1AL_3943591	AX-111135025	76.444
AX-111764359	1AS_3270704	AX-111764359	76.444
AX-108858461	1AL_3913487	AX-108858461	76.444
AX-109360159	1AL_3942201	AX-109360159	76.444	Ex_c21450_396	70.8434
AX-109396457	1AL_3939495	AX-109396457	76.444
AX-110173584	1AL_3904904	AX-110173584	76.444
AX-110176062	1AS_3281932	AX-110176062	76.444
AX-109904449	1AS_3298814	AX-109904449	76.444
AX-111048352	1AS_3299141	AX-111048352	76.444
AX-110094223	1AS_3267727	AX-109356616	76.444
AX-111044540	1AS_3284425	AX-110366480	76.444
AX-110005437	1AS_3301295	AX-110005437	76.444
AX-110481112	1AS_3304937	AX-110481112	76.444
AX-109395545	1AS_1713668	AX-109395545	76.444
AX-111786969	1AS_3261240	AX-111786969	76.444
AX-110733086	1AS_3279100	AX-110733086	76.444
AX-109393173	1AL_3875218	AX-109393173	76.444
AX-108749697	1AL_2275450	AX-108749697	76.444
AX-110990847	1AS_3301509	AX-108964627	76.444
AX-108984979	1AL_3929574	AX-108984979	76.444
AX-108945937	1AS_3294067	AX-108945937	76.444
AX-109319023	1AL_3976959	AX-109091647	76.444
AX-110482673	1AL_3872025	AX-110482673	76.444
AX-109815583	1AL_3888720	AX-108732244	76.444
AX-109515706	1AS_3275861	AX-109515706	76.444
AX-110061088	1AS_2634665	AX-110061088	76.444
AX-111178105	1AL_1381826	AX-109555269	76.444
AX-108875042	1AL_3920922	AX-109954990	76.444	RAC875_c49760_107	70.7851
AX-109989391	1AS_3275363	AX-109989391	76.444
AX-110397170	1AL_3970356	AX-110397170	76.444
AX-109109805	1AS_3249847	AX-109109805	76.444
AX-110392127	1AS_3309353	AX-110392127	75.55
AX-108820788	1AS_3291558	AX-108820788	76.444
AX-109948326	1AL_3934720	AX-109948326	76.444
AX-109398102	1AL_3903332	AX-109398102	76.444
AX-111252231	1AL_3771748	AX-111252231	76.444
AX-109044271	1AS_3285187	AX-109044271	76.444
AX-111532463	1AL_3932042	AX-110966666	76.444
AX-111100390	1AS_3290642	AX-111100390	76.444
AX-110372348	1AL_3948465	AX-110531706	76.444	IACX7695	70.7851
AX-111213190	1AS_3272076	AX-111213190	76.444
AX-94446416	1AL_3905863	AX-109369360	76.444	RAC875_c41581_176	70.7851
AX-109363703	1AS_3273532	AX-109363703	76.444
AX-110153438	1AL_3913903	AX-110153438	76.444
AX-110574139	1AS_3312781	AX-110574139	76.444
AX-109083206	1AS_3315225	AX-109083206	76.444
AX-109391306	1AS_3315721	AX-109106107	76.444
AX-109044272	1AL_3875203	AX-109044272	76.444
AX-111831210	1AS_3255719	AX-111831210	76.444
AX-110527751	1AL_3934242	AX-110527751	76.444
AX-111509191	1AS_2527692	AX-109290428	76.444
AX-109586394	1AS_3290718	AX-109586394	76.444
AX-111241096	1AL_1440239	AX-111241096	76.444
AX-109043096	1AS_3253199	AX-109043096	76.444
AX-110493799	1AL_3980063	AX-110493799	76.444
AX-109102857	1AL_3894899	AX-109102857	76.444
AX-108855105	1AL_3921661	AX-108855105	76.444
AX-111701587	1AL_3935254	AX-108955313	76.444	wsnp_Ex_c8364_14095508	71.096
AX-111118849	1AS_3278748	AX-111118849	76.444
AX-109608313	1AS_3255157	AX-109608313	76.444
AX-111286022	1AS_3296736	AX-111286022	76.444
AX-111760906	1AS_1694896	AX-111760906	76.444
AX-111452243	1AS_2330822	AX-111452243	76.444
AX-109079516	1AS_3302166	AX-109079516	76.444
AX-108732062	1AS_3257162	AX-108732062	76.444
AX-111696338	1AS_3286870	AX-111696338	76.444
AX-111685259	1AS_3304289	AX-111685259	76.444
AX-110194321	1AL_1996345	AX-110194321	76.444
AX-109394821	1AL_2271168	AX-109394821	76.444
AX-110014333	1AS_2137529	AX-110014333	76.444
AX-110422936	1AS_3284316	AX-110422936	76.444
AX-109283616	1AS_3267688	AX-109283616	76.444
AX-108817901	1AL_3966957	AX-94790278	76.444
AX-111138897	1AS_3260171	AX-111138897	76.444
AX-111095246	1AS_3288990	AX-108953422	76.444
AX-109353936	1AL_3918647	AX-109353936	76.444
AX-109032174	1AL_3974487	AX-108943339	76.444
AX-110090831	1AL_3975387	AX-109537050	76.444
AX-109419823	1AS_3310277	AX-109419823	76.444
AX-111110976	1AL_3965184	AX-111110976	76.444
AX-89424853	1AL_3879002	AX-108762097	76.444
AX-111736507	1AS_3307967	AX-109079155	76.444	RAC875_rep_c76047_63	70.1018
AX-112288580	1AS_3309439	AX-112288580	76.444	RAC875_c57977_121	70.1018
AX-110065790	1AS_3296597	AX-110065790	76.444
AX-110171429	1AL_3973457	AX-110171429	76.444
AX-108889807	1AL_3932720	AX-108889807	76.444
AX-111101445	1AS_2919393	AX-111101445	76.444
AX-111046724	1AS_3266512	AX-111046724	76.444
AX-110973817	1AL_3935861			GENE-1214_288	71.0474
AX-111573469	1AL_3976409	AX-110971148	77.117	wsnp_Ex_c7271_12483592	71.0474
AX-110415470	1AL_3875566	AX-110415470	77.916
AX-108735953	1AL_3936889	AX-111095678	76.444
AX-111258903	1AL_3930518	AX-111258903	77.117
AX-110629172	1AL_3951657	AX-110050908	81.663
AX-108762805	1AL_3913351			RFL_Contig530_2305	71.0474
AX-109442555	1AL_3931462	AX-109442555	80.403
AX-110083753	1AL_3969828	AX-108983647	80.403
AX-111682431	1AL_3841295	AX-111682431	80.403
AX-110026253	1AL_3932675	AX-108828694	80.403
AX-111586048	1AL_3957129	AX-109858456	78.961
AX-110529297	1AL_3937155	AX-110529297	80.744
AX-108923220	2DL_2061786	AX-108923220	80.403
AX-109619286	1AL_3877413	AX-109619286	80.091
AX-108754160	1AL_3611507	AX-108744212	80.403
AX-109325332	1AL_3960343	AX-109325332	78.961	Kukri_c19389_97	74.7847
AX-108774950	1AL_3918202	AX-108774950	80.403
AX-109973726	1AL_3979468	AX-109973726	84.419	BS00033469_51	76.1417
AX-110073899	1AL_3882246	AX-110073899	84.419	Ex_c28144_1843	75.7952
AX-86172575	1AL_3894811	AX-86172575	84.419	wsnp_Ex_c25734_34995416	76.1417
AX-110032820	1AL_3853316	AX-110032820	84.419
AX-110173895	1AL_3935114	AX-110173895	84.419
AX-111766070	1AL_3913755	AX-110453934	84.419
AX-89670922	1AL_3940339	AX-89670922	84.419
AX-110463408	1AL_3930631	AX-109355416	91.342
AX-111051124	1AL_3882792	AX-110452542	90.477
AX-111455992	1AL_3968757			IACX3047	80.7955
AX-111047177	1AL_3943384			Kukri_c30322_414	82.907
AX-108766125	1AL_3950120	AX-108780297	97.263
AX-111600781	1AL_3961148	AX-109359173	97.263
AX-110046566	1AL_3917602	AX-108733794	97.263
AX-111562763	3DL_3890373	AX-111562763	97.263
AX-108831269	1AL_3879259	AX-108831269	97.263
AX-110637955	1AL_3903521	AX-108780103	97.263	Kukri_c37726_285	83.5547
AX-110474826	1AL_3921287	AX-108831783	97.263
AX-111650121	1AL_3881452	AX-110441431	97.263
AX-109322511	1AL_3943322	AX-109322511	97.263	BS00022432_51	84.3255
AX-109335303	1AL_3969019	AX-110594818	99.162
AX-89412085	1AL_3901270	AX-108725169	99.162
AX-111643857	1AL_1080184	AX-108761555	99.162
AX-109421152	1AL_3947776	AX-109421152	99.162
AX-109454021	1AL_3884816	AX-109454021	99.162
AX-110527550	1AL_3892855	AX-108734932	99.162	BS00077432_51	84.3255
AX-109882371	1AL_3949788	AX-109882371	99.162
AX-110430171	1AL_3888257	AX-110430171	99.162
AX-110172267	1AL_3958771	AX-110172267	99.162
AX-109903085	1AL_3892855	AX-108734932	99.162	BS00077432_51	84.3255
AX-109412346	1AL_3887857	AX-108831577	99.162
AX-111031603	1AL_244626	AX-111031603	99.162
AX-108881024	1AL_3949621	AX-108881024	99.162
AX-109365980	1AL_3848560	AX-109031730	99.162
AX-109584804	1AL_3870945	AX-109327965	99.162
AX-110948728	1AL_3871762	AX-110948728	99.162
AX-108790622	1AL_3901270	AX-108725169	99.162
AX-109351333	1AL_3917096	AX-108902435	99.162
AX-108920635	1AL_3976558	AX-108920635	99.162
AX-110366134	1AL_3908261	AX-110366134	99.162
AX-110925138	1AL_3963848	AX-110925138	99.162
AX-108898845	1AL_3892990	AX-108898845	99.162
AX-110057101	1AL_3874385	AX-110057101	99.162
AX-109323832	1AL_3973020	AX-109323832	99.162
AX-110945419	1AL_3890178	AX-110945419	99.162
AX-111092912	1AL_3958037	AX-108842174	99.162
AX-109870507	1AL_3887857	AX-108831577	99.162
AX-110592362	1AL_3888082	AX-109077878	99.162
AX-109869264	1AL_3870945	AX-109327965	99.162
AX-110485750	1AL_3976558	AX-108920635	99.162
AX-111835313	1AL_3963848	AX-110925138	99.162
AX-110370624	1AL_3964318	AX-109495082	99.162
AX-111611028	1AL_3111900			IAAV6234	87.4572
AX-109941876	1AL_3111900			IAAV6234	87.4572
AX-111522447	1AL_3870255	AX-108770197	103.628	BS00088136_51	90.3233
AX-111126727	1AL_3943541	AX-111126727	104.123
AX-109902402	1AL_3888073	AX-109902402	103.249
AX-108860440	1AL_3911983	AX-109303113	102.918
AX-111616300	1AL_3975685	AX-108986346	104.123
AX-110513734	1AL_3973986	AX-109324994	102.832
AX-110076355	1AL_3917533	AX-110076355	103.89
AX-111523929	1AL_3925801	AX-111523929	103.89
AX-111149806	1AL_3955288	AX-108921134	103.249
AX-109905829	1AL_3890425			Kukri_c12984_465	88.3802
AX-110546430	1AL_3872699	AX-111025999	102.592
AX-108738272	1AL_3918938	AX-108738272	104.123
AX-109904229	1AL_894689	AX-109904229	103.89
AX-109827001	1AL_3936715	AX-108845138	102.918
AX-110058285	1AL_3953760	AX-108843427	103.89
AX-108726928	1AL_3978662	AX-108726928	99.162
AX-110535560	1AL_3967136	AX-110535560	99.162
AX-110062154	1AL_3887127	AX-109858285	99.162
AX-111531125	2DL_9782132	AX-111531125	99.162
AX-110098461	1AL_3934102	AX-109538981	99.162
AX-111504145	1AL_3887127	AX-109858285	99.162
AX-109404607	1AL_3959507	AX-108780269	99.162	BS00069145_51	84.3255
AX-111069267	1AL_3873875	AX-108842513	99.162
AX-110548190	1AL_414841	AX-110548190	99.162
AX-109492416	1AL_3907329	AX-110513568	99.162
AX-110669842	1AL_3932775	AX-108748671	99.162
AX-109289149	1AL_3875978	AX-109289149	99.162
AX-110622943	1AL_3959507	AX-108780269	99.162	BS00069145_51	84.3255
AX-108913710	1AL_3978662	AX-108726928	99.162
AX-111104839	1AL_3892614	AX-111104839	99.162
AX-110671802	1AL_3976662	AX-110671802	99.162
AX-108817975	1AL_3951864	AX-108817975	99.162
AX-110548430	1AL_3893062	AX-110548430	99.162
AX-111524059	1AL_3961213	AX-108859271	99.162
AX-111835596	1AL_3972839	AX-109829940	99.162
AX-110920834	1AL_3923345	AX-108841628	99.162	BS00022173_51	85.6857
AX-111051754	1AL_3947441	AX-111051754	99.162
AX-109859361	1AL_3956410	AX-108751059	111.625
AX-108931576	1AL_3913567	AX-108823817	111.625
AX-110971776	1AL_3950886	AX-109291705	111.625
AX-111079826	1AL_3913567	AX-108823817	111.625
AX-110049263	1AL_2582385	AX-109821706	111.625
AX-109291705	1AL_3950886	AX-109291705	111.625
AX-110597663	1AL_3918925	AX-110534663	111.625
AX-109938803	1AL_3927941	AX-108828276	111.625
AX-110560002	1AL_3918925	AX-110534663	111.625
AX-108786259	1AL_3969101	AX-108786259	111.625
AX-111511867	1AL_3970593	AX-110488731	111.625
AX-110674338	1AL_3949127	AX-110674338	115.825
AX-111506913	1AL_3896906	AX-108843764	130.343
AX-109981273	1AL_3900374	AX-109981273	133.177
AX-110980965	1AL_3979706	AX-110015188	131.398
AX-111166388	1AL_3931760	AX-108809875	131.398	RAC875_c25814_361	102.918
AX-110471077	1AL_3889989	AX-108897357	133.468
AX-110959058	1AL_3972966	AX-108833160	131.398
AX-111454199	1AL_3979706	AX-110015188	131.398
AX-111617687	1AL_3890896	AX-108856731	131.398	BS00088350_51	102.918
AX-109849752	1AL_3947467	AX-109849752	133.177
AX-111826929	1AL_818909	AX-111826929	133.177
AX-109530053	1AL_3897602	AX-108801417	133.177
AX-110373703	1AL_3927309	AX-108745213	133.177
AX-110142186	1AL_3878382	AX-108823340	135.431
AX-94383682	1BS_3448531			BS00026180_51	8.36066
AX-110581775	1BS_3453816			BS00030768_51	19.788
AX-109915366	1BS_3440164			BS00025964_51	39.5536
AX-111572690	1BS_3483524			BS00076889_51	8.36066
AX-94550983	1BS_3451699			BS00067043_51	51.1021
AX-94755434	1BS_3467719			BS00027613_51	57.3535
AX-94629266	1BS_3481864			BS00059502_51	51.1021
AX-108844753	1BS_3434895			Tdurum_contig11164_316	60.6243
AX-94390392	1BS_3434895			Tdurum_contig11164_316	60.6243
AX-111011964	1BL_3821095			Ku_c11813_215	64.0994
AX-110079709	1BL_3850048			Kukri_rep_c111213_148	64.3164
AX-111119391	1BL_3869050			BS00038778_51	64.46
AX-109837407	1BL_3837792			Tdurum_contig43346_108	65.3567
AX-110462088	1BL_3869050			BS00038778_51	64.46
AX-110985269	1BL_3837792			Tdurum_contig43346_108	65.3567
AX-94470119	1BS_3479026			BS00043071_51	64.8908
AX-89589255	1BS_3468038			BS00070198_51	62.4241
AX-94534282	1BL_3903389			BS00032364_51	70.7816
AX-108932721	1BL_3837996			RAC875_c87890_234	71.8474
AX-111713196	1BL_3914955			Kukri_c27114_294	70.6444
AX-108988596	1BL_3910493			wsnp_Ex_rep_c67036_65492436	70.0795
AX-111594013	1BL_3898326			Kukri_rep_c106158_230	75.1023
AX-109938889	1BL_3894581			BS00083072_51	70.0795
AX-94508976	1BL_3841189			Excalibur_rep_c67541_1585	70.0795
AX-108954581	1BL_3902242			wsnp_Ra_c6724_11703420	70.7082
AX-109332251	1BL_3800637			IACX2578	70.0795
AX-111584996	1BL_3830409			RFL_Contig5706_1294	70.0795
AX-110076399	1BL_3874014			GENE-0165_389	72.1538
AX-110423292	1BL_3890883			RAC875_c56417_377	70.7816
AX-111041836	1BL_3838543			Excalibur_rep_c105376_485	70.7816
AX-111454072	1BL_3829102			Tdurum_contig56873_1237	70.7816
AX-108751176	1BL_3890883			RAC875_c56417_377	70.7816
AX-110465097	1BL_3837996			RAC875_c87890_234	71.8474
AX-109436025	1BL_3909103			BobWhite_c22303_121	74.3716
AX-111049299	1BL_3851104			Tdurum_contig21894_234	79.7741
AX-109334796	1BL_3843653			BS00088039_51	80.5814
AX-108815832	1BL_3918200			Excalibur_c14911_976	81.9536
AX-110575267	5BL_10716892			RFL_Contig5139_568	81.9536
AX-110104013	1BL_3912022			BS00086083_51	84.4331
AX-86180220	1BL_3860979			BS00023148_51	90.2568
AX-94534923	1BL_3850618			BS00023071_51	95.487
AX-111220052	1BL_3869032			BS00021680_51	96.1635
AX-109937601	1BL_3899789			BS00027006_51	173.624
AX-111463313	1BL_3845345			BobWhite_rep_c49533_93	173.624
AX-109579032	1BL_3852452			Tdurum_contig60566_269	173.624
AX-108971228	1BL_3899789			BS00027006_51	173.624
AX-110563161	1DS_1915820	AX-110563161	26.859
AX-111924177	1DS_30068	AX-108769938	28.945
AX-109888992	1DS_471335	AX-109888992	28.945
AX-111030002	1DS_1895803	AX-108811303	28.945
AX-86180239	1DS_30068	AX-108769938	28.945
AX-110594301	1DS_1895803	AX-108811303	28.945
AX-111086603	1DS_1881608	AX-109426197	28.945
AX-108820920	1DS_1876432	AX-108820920	28.945
AX-110372752	1DS_30068	AX-108769938	28.945
AX-111211980	1DS_1903999	AX-111211980	28.945
AX-110854945	1DS_1895803	AX-108811303	28.945
AX-111261878	1DS_1895803	AX-108811303	28.945
AX-111679536	1DS_1392364	AX-111679536	30.541
AX-109267077	1DS_1915031	AX-108799760	30.541
AX-110011679	1DS_1177832	AX-110011679	30.541
AX-109897409	1DS_1889338	AX-108732396	29.964
AX-109986420	1DS_1912155	AX-109986420	30.541
AX-110389995	1DS_1908984	AX-109057675	30.461
AX-110914177	1DS_1915450	AX-110914177	29.964
AX-110592192	1DS_1908984	AX-109057675	30.461
AX-109948279	1DS_1914875	AX-109948279	44.308
AX-110957998	1DS_190717	AX-110957998	44.308
AX-109440131	1DS_1878569	AX-108911284	44.308	IAAV8085	28.2132
AX-108911284	1DS_1878569	AX-108911284	44.308	IAAV8085	28.2132
AX-108915656	1DS_1651283	AX-108915656	45.088
AX-109990085	1DS_1062473	AX-109990085	45.088
AX-110091413	1DS_1361583	AX-109278352	44.849
AX-109323493	1DS_1889524	AX-109323493	45.088
AX-109124835	1DS_1904481	AX-109124835	45.088
AX-111092209	1DS_1062473	AX-109990085	45.088
AX-109587657	1DS_1894777	AX-108733782	56.789
AX-109454213	1DS_1894777	AX-108733782	56.789
AX-111020629	1DS_1666915	AX-108853683	56.789	RFL_Contig5639_1168	32.9838
AX-109193028	1DS_1894777	AX-108733782	56.789
AX-111474729	1DS_1883477	AX-111474729	56.789
AX-111548588	1DS_1915713	AX-109035836	56.789
AX-109935212	1DS_1894777	AX-108733782	56.789
AX-110673859	1DS_1894777	AX-108733782	56.789
AX-109054395	1DS_1879090	AX-109054395	56.789
AX-111594357	1DS_1882647	AX-108836255	56.789
AX-109035836	1DS_1915713	AX-109035836	56.789
AX-111560389	1DS_1894777	AX-108733782	56.789
AX-109726586	1DS_1915713	AX-109035836	56.789
AX-110028555	1DS_1894777	AX-108733782	56.789
AX-109877772	1DS_1666915	AX-108853683	56.789	RFL_Contig5639_1168	32.9838
AX-110983568	1DS_1914217			BobWhite_c14032_133	29.1835
AX-108801443	1DS_875557			Ku_c13622_482	29.1835
AX-111340592	2AL_84634	AX-111340592	63.87
AX-109540329	1DS_1891881			BS00022178_51	133.994
AX-110844522	1DS_1900746	AX-109273602	68.983
AX-110067692	1DS_1913602	AX-110067692	68.983
AX-109283402	1DS_1891881			BS00022178_51	133.994
AX-111901628	1DS_1906927	AX-108956064	68.983
AX-110591439	1DS_1900173	AX-108801935	68.983
AX-109057544	1DS_1881060	AX-108828080	68.983
AX-108728253	1DS_1911770			BS00023049_51	133.994
AX-109875031	1DS_1900173	AX-108801935	68.983
AX-111536060	1DS_871409	AX-111536060	68.983
AX-110748646	1DS_1900746	AX-109273602	68.983
AX-108828080	1DS_1881060	AX-108828080	68.983
AX-110471014	1DS_1881060	AX-108828080	68.983
AX-110727416	1DS_1891881			BS00022178_51	133.994
AX-108823893	1DS_1876000	AX-108766559	68.983
AX-108733209	1DS_1911076	AX-108733209	68.983
AX-109278396	1DS_1880900	AX-109278396	68.983
AX-110026297	1DS_1876000	AX-108766559	68.983
AX-109913124	1DS_1907968	AX-108897900	70.118	Kukri_c46169_294	44.6895
AX-109914952	1DS_1881199	AX-108908769	70.118	CAP8_c1305_148	44.6895
AX-110513906	1DS_1907968	AX-108897900	70.118	Kukri_c46169_294	44.6895
AX-94611117	1DS_1881199	AX-108908769	70.118	CAP8_c1305_148	44.6895
AX-108800396	2AL_1005417	AX-108800396	80.683
AX-109932060	1DS_1911876	AX-108819186	80.683
AX-109870560	1DS_1900704	AX-109870560	80.683
AX-89319035	1DS_1910343			D_contig13475_402	56.3392
AX-111212063	4AL_7078995	AX-111212063	80.683
AX-108869350	2AL_3375224	AX-108869350	80.683
AX-109313626	1DS_1898895	AX-109313626	80.683
AX-111681243	1DS_1882499	AX-110363924	80.683
AX-94990862	1DS_1912472			D_F5XZDLF01A85DT_301	61.3587
AX-110977383	1DS_1911594	AX-108738022	80.683
AX-111851065	2AL_2010745	AX-111851065	80.683
AX-110735586	1DS_1878370	AX-109048358	80.683
AX-111687488	1DS_79220	AX-111687488	80.683
AX-110975199	1DS_1882520	AX-108994834	80.683
AX-111482680	1DS_714847	AX-109289850	80.683
AX-111700239	1DS_1884047	AX-108904720	80.683
AX-111133676	1DS_1884331	AX-108742766	80.683
AX-111161428	1DS_1910343			D_contig13475_402	56.3392
AX-109951400	1DS_1880367	AX-109369449	80.683
AX-111066340	1DS_1913203	AX-110017193	80.683
AX-111490243	1DS_461912	AX-110509329	80.683
AX-110448322	1DS_1902978			D_F1BEJMU01DOR77_203	55.823
AX-111920997	1DS_1877126	AX-109343891	80.683
AX-111041274	1DS_1882520	AX-108994834	80.683
AX-111696398	1DS_1880204	AX-109187576	80.683
AX-111377047	2AL_2099048	AX-111377047	80.683
AX-109540003	1DS_1906987			BS00042197_51	55.823
AX-111904596	2AL_6075535	AX-111904596	80.683
AX-110571661	1DS_1913715	AX-109839122	80.683
AX-110011381	1DS_1895986			tplb0024b08_432	55.823
AX-111375666	1DS_1877126	AX-109343891	80.683
AX-111373060	1DS_1913716	AX-108843449	80.683
AX-110544721	1DS_1043299	AX-108829064	80.683
AX-110363892	1DS_1895986			tplb0024b08_432	55.823
AX-110025101	1DS_1877126	AX-109343891	80.683
AX-111482978	1DS_1367371	AX-109660226	80.683
AX-110818869	1DS_1823753	AX-110818869	80.683
AX-108774794	1DS_1884331	AX-108742766	80.683
AX-110296535	1DS_1880204	AX-109187576	80.683
AX-109289850	1DS_714847	AX-109289850	80.683
AX-109036561	2AL_6416697	AX-109036561	80.683
AX-109187576	1DS_1880204	AX-109187576	80.683
AX-95091302	1DS_1912472			D_F5XZDLF01A85DT_301	61.3587
AX-109952932	1DS_1911876	AX-108819186	80.683
AX-110833780	1DS_1880204	AX-109187576	80.683
AX-108994834	1DS_1882520	AX-108994834	80.683
AX-110629307	1DS_1884331	AX-108742766	80.683
AX-108749051	1DS_1894269	AX-108749051	80.683
AX-111466072	1DS_1900931	AX-111466072	80.683
AX-110782622	1DS_1911876	AX-108819186	80.683
AX-109349990	1DS_1885297	AX-109349990	86.959	Excalibur_c16452_624	65.1341
AX-111087365	1DS_1882103	AX-111087365	87.508
AX-110640947	1DS_1906460	AX-110640947	94.196	RAC875_c35094_476	67.7153
AX-111194284	1DS_1883869	AX-111194284	95.208
AX-111191769	1DS_1878684	AX-111191769	95.208
AX-109872915	1DS_1884529	AX-109872915	95.208	Kukri_rep_c112609_711	74.4763
AX-110393778	1DS_1899662	AX-110393778	95.208
AX-95260306	1DS_1877068	AX-95260306	95.823
AX-110347421	1DL_2243244	AX-110347421	96.385
AX-111094817	1DL_2250295	AX-111094817	96.385
AX-109288770	1DL_2278665	AX-109288770	96.385
AX-109907213	1DS_1900014	AX-109907213	96.385
AX-111639777	1DS_1882402	AX-111639777	96.385
AX-110484577	1DS_1013949	AX-110484577	96.385
AX-109204338	1DS_1893428	AX-109204338	96.385
AX-109603790	1DS_1878914	AX-109603790	96.385
AX-111023958	1DL_2283996	AX-111023958	96.385
AX-110569745	1DL_2281187	AX-110569745	97.542
AX-86174314	1DL_738302	AX-86174314	98.418	wsnp_Ex_rep_c70574_69491038	76.846
AX-86172873	1DL_2270277	AX-86172873	98.179	wsnp_Ex_c3372_6195001	75.0361
AX-110998779	1DL_2251508	AX-109534292	98.418
AX-109534292	1DL_2251508	AX-109534292	98.418
AX-108747591	1DL_2267583	AX-108747591	98.418
AX-111334634	1DL_2280022	AX-111334634	98.418
AX-111539796	1DL_2279493	AX-111539796	98.418
AX-111775358	1DL_1815739	AX-111775358	98.418
AX-108797722	1DL_2277149	AX-108797722	98.418
AX-108942729	1DL_2290829	AX-108942729	98.992
AX-111596833	1DL_2291017	AX-111596833	98.418
AX-111775865	1DL_2265463	AX-111775865	98.992
AX-109292966	1DL_2238702	AX-109292966	98.418
AX-109701841	1DL_2287844	AX-109701841	98.768
AX-111504007	1DL_2279545	AX-111504007	98.992
AX-109154181	1DL_2256115	AX-109154181	98.418
AX-111449828	1DL_2269949	AX-111449828	98.418
AX-111482260	1DL_2234062	AX-111482260	98.992
AX-111976732	4AL_72220	AX-111976732	98.418
AX-110789232	1DL_1512438	AX-110789232	98.418
AX-89331569	1DL_2283641	AX-89331569	98.992
AX-110782818	1DL_2285766	AX-110782818	98.992
AX-111021905	1DL_2224654	AX-111021905	98.992
AX-111157081	1DL_2289137	AX-111157081	98.992
AX-110449657	1DL_2281666	AX-110449657	98.992
AX-111658445	1DL_2244422	AX-111658445	99.265
AX-111980689	1DL_2230396	AX-111980689	98.992
AX-111345949	1DL_2197733	AX-111345949	99.265
AX-111166467	1DL_2209375	AX-111166467	99.767
AX-94733128	1DL_411489	AX-94733128	98.992
AX-109149937	1DL_2290287	AX-109149937	99.265
AX-110885924	1DL_2267027	AX-110885924	99.265
AX-109309143	1DL_1517260	AX-109309143	99.684
AX-109322370	1DL_2274058	AX-109322370	99.265
AX-110467646	1DL_2251249	AX-110467646	99.684	Ku_c16809_845	78.3637
AX-108964526	1DL_2257219	AX-108964526	99.684
AX-111696550	1DL_2248336	AX-111696550	99.966
AX-110905916	1DL_2225332	AX-110905916	99.966
AX-110601979	1DL_2264989	AX-110601979	99.966
AX-109416076	1DL_2231153	AX-109416076	99.89
AX-109606349	1DL_2240231	AX-109606349	99.966
AX-110340507	1DL_2269644	AX-110340507	99.89
AX-109600491	1DL_2240336	AX-109600491	99.966
AX-109403791	1DL_2276305	AX-109403791	99.89
AX-111218609	1DL_2283155	AX-111218609	99.966
AX-110028964	1DL_2265938	AX-110028964	99.89
AX-108760374	1DL_2290533	AX-108760374	99.89
AX-109793947	1DL_2231059	AX-109793947	99.966
AX-109031755	1DL_2291012	AX-109031755	99.89
AX-111116895	1DL_415557	AX-111116895	99.89
AX-110935812	1DL_2246374	AX-110935812	99.966
AX-110369731	1DL_313501	AX-110369731	99.966
AX-109458952	1DL_2291760	AX-109458952	99.966
AX-111861594	1DL_2257537	AX-111861594	99.966
AX-110669416	1DL_2199969	AX-110669416	100.682
AX-110765925	1DL_2249380	AX-110765925	106.229
AX-111484181	1DL_2246632	AX-111484181	110.635
AX-109983565	1DL_2268443	AX-109983565	110.844
AX-111691152	1DL_2275604	AX-111691152	108.908
AX-109864377	1DL_2239256	AX-109864377	109.49
AX-109873298	1DL_2291594	AX-109873298	113.542
AX-89479023	1DL_2233461	AX-89479023	114.253
AX-111104769	1DL_2158242	AX-111104769	114.253
AX-94745844	1DL_2106682	AX-94745844	124.002
AX-110985238	1DS_1876887	AX-109315064	94.196
AX-94958010	1DL_1011346			RFL_Contig3622_1217	87.3576
AX-110428172	4AL_1487912	AX-110428172	215.729
AX-111247260	1DL_2224979	AX-111247260	216.2
AX-110671322	1DL_2227036	AX-110671322	220.912
AX-111042596	2AS_5237169	AX-109867026	28.036
AX-110433540	2AS_5284730	AX-108927831	20.431
AX-110576889	2AS_5248172	AX-109460340	20.431
AX-110948843	2AS_5289400	AX-108879391	20.431
AX-110123156	2AS_5303061	AX-108885574	20.431
AX-108920235	2AS_5229461	AX-111663566	18.345	BobWhite_c24495_465	20.1382
AX-111465782	2AS_5275619			RAC875_c63018_348	25.0226
AX-111063614	2AS_5305532	AX-110125593	3.124
AX-109368419	2AS_5281573	AX-109368419	54.398
AX-108900782	2AS_221939			BS00064706_51	25.9702
AX-110685697	2AS_5184600	AX-109033380	4.832
AX-108824773	2AS_5267631	AX-108824773	3.124	BS00039972_51	47.2174
AX-110153565	2AS_5303742	AX-110153565	55.311
AX-111765963	2AS_5306716	AX-109379215	59.51
AX-111079592	2AS_5239269	AX-109376902	44.35
AX-109358391	2AS_5204197			BS00075524_51	82.768
AX-109366069	2AS_5224815	AX-109366069	53.639
AX-111497412	2AS_5306766	AX-108792890	53.639
AX-111074112	2AS_5297702	AX-111074112	53.639
AX-108901942	2AS_5256148	AX-108901942	53.639	BobWhite_c1611_1685	93.553
AX-111699117	2AS_5183160	AX-111699117	53.639
AX-109380690	2AS_5252294	AX-109380690	53.639
AX-109934730	2AS_5309632	AX-109934730	53.639
AX-109502279	2AS_4174102	AX-109502279	53.639	TA004602-1630	94.4408
AX-109402024	2AS_5240008	AX-109402024	62.518
AX-110144651	2AS_5207461	AX-110144651	62.518
AX-110904772	2AS_5278867	AX-110904772	62.518
AX-109893073	2AS_5309339	AX-109893073	62.518
AX-111069681	2AS_5215390	AX-111069681	62.518
AX-110362583	2AS_5206873	AX-108735103	62.518	Kukri_c10860_1283	105.892
AX-109520260	2AS_5211339	AX-109520260	62.518
AX-110118497	2AS_5231125	AX-110071142	62.518
AX-110024946	2AS_5303587	AX-110024946	62.518
AX-111142301	2AS_5191614	AX-108924176	62.518
AX-110649347	2AS_5196456	AX-110649347	62.518
AX-110960394	2AS_5184099	AX-109360522	62.518
AX-110617782	2AS_5309577	AX-110617782	65.884
AX-109869866	2AS_5272834			RAC875_c8241_780	104.132
AX-111475850	2AS_5287854	AX-109566491	67.818
AX-111091417	2AS_5222723	AX-109333807	67.818
AX-109946122	2AS_5222677	AX-109339669	67.818
AX-109295178	2AS_5275163	AX-109295178	67.818
AX-108891065	2AS_5283450	AX-108891065	67.818
AX-110556812	2AS_5273596	AX-110556812	67.818
AX-109875796	2AL_6383509	AX-109875796	67.818
AX-110371172	2AS_5291273	AX-111034485	67.818
AX-109899257	2AS_5218243	AX-109899257	67.818
AX-109938959	2AS_5270896	AX-109938959	67.818
AX-111464917	2AS_5191671	AX-111464917	67.818
AX-110369482	2AS_5264576	AX-108869522	67.818
AX-108818175	2AS_5278527	AX-108818175	67.818
AX-111007395	2AS_5307484	AX-108731223	67.818
AX-111543141	2AL_6393157	AX-111253307	67.818
AX-110909026	2AS_5233975	AX-110909026	67.818
AX-109989080	2AS_5253059	AX-109989080	67.818
AX-109073823	2AS_5189742	AX-109073823	67.818
AX-110910159	2AS_5260387	AX-110910159	67.818
AX-109650324	2AS_5266408	AX-109623018	67.818
AX-109053822	2AS_5191489	AX-109053822	67.818
AX-108886184	2AS_5235476	AX-108886184	67.818
AX-108863574	2AS_5262517	AX-108863574	67.818
AX-109627561	2AS_5187209	AX-109627561	67.818
AX-109850616	2AS_2950209	AX-109850616	67.818
AX-109881013	2AS_5243868	AX-108881250	67.818
AX-111252418	2AL_6356622	AX-111252418	67.818
AX-111671115	2AS_5247962	AX-111671115	67.818
AX-111676380	2AS_5266286	AX-111214374	67.818
AX-109319676	2AS_5209160	AX-109319676	67.818
AX-110943070	2AS_5270199	AX-108907567	67.818
AX-110068273	2AS_5244979	AX-109084396	67.818
AX-110016406	2AS_5243489	AX-111077958	67.818
AX-110515571	2AS_5216533	AX-110515571	67.818
AX-111674816	2AS_5275422	AX-109352662	67.818
AX-110011225	2AS_5221958	AX-110011225	67.818
AX-110020887	2AS_5308843	AX-111288572	67.818
AX-108804984	2AS_5287293			BS00070138_51	101.974
AX-109104663	2AS_5200930	AX-108965955	67.818
AX-109033788	2AS_5204625	AX-109033788	67.818
AX-111701375	2AL_6421385	AX-111701375	67.818
AX-109996903	2AS_5276995	AX-109996903	67.818
AX-109900862	6BS_2224237	AX-109900862	67.818
AX-110455728	2AS_5274985	AX-110455728	67.818
AX-108956873	2AS_5274351	AX-108956873	67.818
AX-111051255	2AS_1309346	AX-111095382	67.818
AX-111619384	2AS_3224643	AX-111619384	67.818
AX-111108642	2AS_5286478	AX-111108642	67.818
AX-110462758	2AS_5309069	AX-110462758	67.818
AX-110479718	2AS_5306208	AX-110479718	67.818
AX-108967360	2AS_5264346	AX-108967360	67.818
AX-108938046	2AS_5226327	AX-111134485	67.818
AX-109030912	2AS_5299148	AX-109030912	67.818
AX-110632246	2AS_5245186	AX-110632246	67.818
AX-108909646	2AS_5197634	AX-109395521	67.818
AX-109955559	2AS_5266118	AX-109386844	67.818	Kukri_c52614_291	103.621
AX-110084756	2AS_5307245	AX-110531099	67.818
AX-111262091	2AL_6334566	AX-109545312	67.818
AX-111756851	2AL_6350215	AX-111756851	67.818
AX-110185039	2AS_5291133	AX-110185039	67.818
AX-110169741	2AS_5261953	AX-110990132	67.818
AX-111484682	2AS_5293355	AX-110153270	67.818
AX-111701120	2AS_5198872	AX-111701120	67.818
AX-109631196	2AS_5281477	AX-109631196	65.884
AX-111464687	2AS_5251479	AX-111464687	67.818
AX-109086246	2AS_5241629	AX-109086246	67.818
AX-109078601	2AS_5215067	AX-110481502	67.818
AX-109317866	2AS_5220579	AX-109317866	67.818
AX-110381357	2AS_5246254	AX-110381357	67.818
AX-110524526	2AS_5248499	AX-110524526	67.818
AX-109271338	2AS_5299191	AX-110491649	67.818	BS00034382_51	101.974
AX-111090636	2AS_5306220	AX-111090636	67.818
AX-109437969	2AS_5309863	AX-109437969	67.818
AX-108908596	2AS_5309320	AX-108908596	67.818
AX-108794432	2AS_5262771	AX-109107301	67.818
AX-110947490	2AS_5307804	AX-110947490	67.818
AX-109602702	2AS_5223783	AX-109449757	67.818
AX-108752491	2AS_5224894	AX-108752491	67.818
AX-109299441	2AS_5292640	AX-109299441	67.818
AX-108964479	2AS_5224720	AX-108964479	67.818
AX-110196019	2AS_5204115	AX-110196019	67.818
AX-108876507	2AS_5266032	AX-108876507	67.818
AX-109893684	2AS_5204717	AX-108726641	66.004
AX-108877039	2AS_5201039	AX-110053444	67.818
AX-110417901	2AS_5287768	AX-108781073	67.818
AX-108736302	2AS_5289554	AX-108736302	67.818
AX-109989452	2AL_6386045	AX-108908129	67.818
AX-110175989	2AS_5257327	AX-110175989	67.818
AX-111768353	2AS_5303652	AX-111768353	67.818
AX-111476827	2AS_5303294	AX-111476827	67.818
AX-109085886	2AS_5211586	AX-110193550	67.818
AX-109616806	2AS_5210354	AX-109616806	67.818
AX-110739933	2AS_5282699	AX-110739933	67.818
AX-111217913	2AS_5256785	AX-111464819	67.818
AX-109545508	2AS_5245104	AX-109567053	67.818
AX-108885648	2AS_5190470	AX-108885648	67.818
AX-109997815	2AL_6373222	AX-109997815	67.818
AX-108917349	2AS_5185393	AX-109282853	67.818
AX-109932432	2AS_5192083	AX-109932432	67.818
AX-109279245	2AS_5309173	AX-109279245	67.818
AX-111595769	2AS_5232585	AX-111595769	67.818
AX-110379646	2AS_5249125	AX-110379646	67.818
AX-109971709	2AS_5195080	AX-109971709	67.818
AX-111504995	2AS_5189659	AX-111504995	67.818
AX-111657610	2AS_5277586	AX-111657610	67.818
AX-110516346	2AS_5186054	AX-110516346	67.818
AX-110559636	2AS_5308859	AX-111046707	67.818
AX-111257078	2AS_5279074	AX-109469834	67.818
AX-111691812	2AS_5207621	AX-110367692	67.818
AX-110080389	2AL_6422050			IAAV99	101.974
AX-110624678	2AL_6381113			BS00042245_51	101.974
AX-110059104	2AS_5226148	AX-110059104	67.818
AX-109926576	2AS_5283280	AX-109926576	67.818
AX-108813942	2AS_5234531	AX-108813942	67.818
AX-111490124	2AL_6319012	AX-111490124	67.818
AX-111138122	2AS_5307193	AX-111138122	67.818
AX-109301052	2AS_5281540	AX-109301052	67.818
AX-110367712	2AS_5277183	AX-110367712	67.818
AX-110423518	2AS_5190998	AX-110423518	67.818
AX-108743908	2AS_5292688	AX-108743908	67.818
AX-109361547	2AS_5294602	AX-109361547	67.818
AX-109071428	2AS_5273492	AX-109071428	67.818
AX-110667877	2AL_6369676	AX-110112817	67.818
AX-109035014	2AL_6377977	AX-109035014	67.818
AX-110546154	2AS_5204982	AX-110546154	67.818
AX-110041636	2AL_6315827	AX-110041636	67.818
AX-110644055	2AS_5184260	AX-110085696	67.818	RAC875_c4944_914	101.974
AX-111075799	2AL_6323991	AX-110628918	67.818	BS00056232_51	103.621
AX-110008468	2AS_5252988	AX-110008468	67.818	RAC875_c15427_390	101.974
AX-109915370	2AS_5219186	AX-109915370	67.818
AX-111516908	2AL_6397522	AX-111516908	67.818
AX-111759429	2AS_5184679	AX-109340832	67.818
AX-109583404	2AS_5230684	AX-109583404	67.818
AX-110440886	2AS_5255482	AX-110440886	67.818
AX-111684371	2AS_5256938	AX-111684371	67.818
AX-108860676	2AS_5186492	AX-109424725	67.818
AX-111073319	2AS_5259005	AX-111073319	67.818
AX-111064483	2AS_5252286	AX-111064483	67.818
AX-108945962	2AS_5263615	AX-108945962	67.818
AX-109375692	2AS_5309723	AX-109410974	67.818
AX-109877670	2AS_5199966	AX-111077114	67.818
AX-110059541	2AS_5299499	AX-110059541	67.818
AX-110381897	2AL_6438079	AX-110381897	67.818
AX-108758209	2AS_5232749	AX-108758209	67.818
AX-109933407	2AS_5208729	AX-109933407	67.818
AX-109988946	2AS_1067929	AX-109988946	67.818
AX-108903034	2AS_5223376	AX-108903034	67.818
AX-110174582	2AS_5260240	AX-110174582	67.818
AX-110673342	2AS_5242871	AX-110673342	67.818
AX-111155549	2AS_5227768	AX-111155549	67.818
AX-108869522	2AS_5264576	AX-108869522	67.818
AX-108960776	2AS_5309383	AX-108960776	67.818
AX-110079477	2AL_6331950			tplb0047f03_349	101.974
AX-111553378	2AS_5201514	AX-109607327	67.818	BS00108004_51	101.974
AX-108854649	2AS_5302712	AX-108854649	67.818
AX-110720000	2AS_581256	AX-111251993	67.818
AX-111485302	2AS_5276834	AX-111485302	67.818
AX-108853586	2AS_5200463	AX-108853586	67.818
AX-108869234	2AS_5251601	AX-108869234	67.818
AX-110565470	2AS_5305420	AX-110565470	67.818
AX-111671636	2AS_5228473	AX-111671636	67.818
AX-110555924	2AL_6378126	AX-110555924	67.818
AX-111015337	2AS_5190791	AX-109983591	67.818
AX-109955648	2AS_5306622	AX-109955648	67.818
AX-108983956	2AS_5225084			Ra_c30247_628	101.974
AX-109620782	2AS_5199071	AX-109378858	67.818
AX-109401273	2AS_5303781	AX-109401273	67.818
AX-111038917	2AL_6366538	AX-111038917	67.818
AX-108937843	2AS_5270327	AX-108937843	67.818
AX-110061792	2AL_6373153	AX-109888039	67.818
AX-109277016	2AS_5264564	AX-109277016	67.818
AX-109473009	2AS_5288255	AX-109473009	67.818
AX-111011258	2AS_5277654			Kukri_c7698_287	103.621
AX-111238502	2AS_5200392	AX-111238502	67.818
AX-111641006	2AS_5289543	AX-111641006	67.818	BS00011045_51	103.621
AX-111238686	2AS_5279152	AX-109915263	67.818
AX-109371230	2AS_5230050	AX-109371230	67.818
AX-111030367	2AS_5182897	AX-111030367	67.818
AX-110996099	2AS_5222480	AX-111676421	67.818
AX-110481502	2AS_5215067	AX-110481502	67.818
AX-109072294	2AS_5184586	AX-109072294	67.818
AX-109499681	2AL_6327220	AX-109499681	67.818
AX-111464925	2AS_5306676	AX-111464925	67.818
AX-110491572	4DL_9224950			wsnp_Ku_c44873_52048221	101.974
AX-110918811	2AS_5249200	AX-110918811	67.818
AX-111017275	2AL_6320925	AX-111017275	67.818
AX-110412734	2AS_5266617	AX-109385979	67.818
AX-110975429	2AS_5286940	AX-110975429	67.818
AX-111219462	2BL_6339960	AX-111219462	67.818
AX-110369701	2AS_5267440	AX-110369701	67.818
AX-111252041	2AS_5304817	AX-109292674	67.818
AX-110089394	2AL_6438198	AX-108901992	67.818
AX-110042505	2AS_5245206	AX-110042505	67.818
AX-110053982	2AS_5307689	AX-110053982	67.818
AX-111212811	2AS_5231144	AX-111212811	67.818
AX-111284386	2AS_5237557	AX-111284386	67.818
AX-108861819	2AS_5244791	AX-108861819	67.818
AX-109463882	2AL_6348035	AX-109475529	67.818
AX-110441746	2AL_6320747	AX-110441746	67.818
AX-111508694	2AL_6393549	AX-111508694	67.818
AX-111657676	2AS_5308871	AX-111657676	67.818
AX-110707611	2AS_5222515	AX-110707611	67.818
AX-109534542	2AL_6407809	AX-109534542	67.818	Ku_c59581_1412	104.132
AX-108970972	2AS_5233987	AX-108970972	67.818
AX-110521002	2AS_5192930	AX-110521002	67.818
AX-109352664	2AS_5198977	AX-109352664	67.818
AX-109976287	2AS_5259138	AX-109976287	67.818
AX-108798996	2AL_6439939			Kukri_rep_c82871_113	101.974
AX-111749091	2AS_5233482	AX-110008259	67.818	BS00010932_51	101.974
AX-108894342	2AL_6315824	AX-108894342	67.818
AX-108803612	2AS_5200337	AX-108803612	67.818
AX-109373867	2AS_5239298	AX-109373867	67.818
AX-111485909	2AS_4129069	AX-111485909	67.818
AX-109401711	2AS_5247409	AX-109401711	67.818
AX-108814760	2AS_5289406	AX-110610705	67.818
AX-108912825	2AL_6348393	AX-108912825	67.818
AX-111284810	2AS_5306583	AX-111284810	67.818
AX-109882102	2AS_5260590	AX-109882102	67.818
AX-111137740	2AL_6419577			BS00003878_51	101.974
AX-109361813	2AS_5284561	AX-111710452	67.818	IACX5719	101.974
AX-108847910	2AS_5239066	AX-111034905	67.818
AX-111626336	2AS_5243322	AX-111626336	67.818
AX-108915428	2AL_6390307	AX-108915428	67.818
AX-111680684	2AS_5289522	AX-111801695	67.818
AX-111057162	2AS_5308463	AX-111057162	67.818
AX-111579127	2AL_4167233	AX-111579127	67.818
AX-111193583	2AL_6326412	AX-95210435	67.818
AX-110927219	2AL_6376470	AX-110927219	67.818
AX-110410792	2AL_6368598	AX-110410792	67.818
AX-108828149	2AL_6399075	AX-111560401	67.818
AX-110033517	2AL_5755430	AX-110033517	67.818
AX-111005260	2AL_6421623	AX-108943540	67.818
AX-110696886	2AL_6403222	AX-110696886	67.818
AX-110698647	2AL_1421690	AX-110698647	67.818
AX-111778361	2AL_6408550	AX-111778361	67.818
AX-110052411	2AL_6431812	AX-110052411	67.818
AX-111136642	2AL_6413741	AX-111136642	67.818
AX-109329986	2AL_6437851	AX-109329986	67.818
AX-111476559	2AL_1995974	AX-111476559	67.818
AX-108944151	2AL_6294024	AX-108944151	67.818
AX-111629051	2AL_6363708	AX-111629051	67.818
AX-109948653	2AL_6359716	AX-109948653	67.818
AX-111759678	2AL_6404726	AX-109413211	67.818
AX-109379736	2AL_6347117	AX-109379736	67.818
AX-110671457	2AL_6357539	AX-110671457	67.818
AX-109966387	2AL_6402466	AX-109966387	67.818
AX-111563490	2AL_6373847	AX-111563490	67.818
AX-110552715	2AL_6389417	AX-110552715	67.818
AX-111076405	2AL_6433371	AX-111076405	67.818
AX-111513283	2AL_6436152	AX-111513283	67.818
AX-110943358	2AL_6350959	AX-110943358	67.818
AX-109283755	2AL_6406711	AX-109283755	67.818
AX-108932417	2BL_8079355	AX-108932417	67.818
AX-110094355	2AL_6400376	AX-108725493	67.818
AX-110975737	2AL_6429715	AX-109415012	67.818
AX-109972004	2AL_6437415	AX-109279891	67.818
AX-110631205	2AL_6437047	AX-110096399	67.818
AX-111113502	2AL_6345648	AX-111113502	67.818
AX-109294772	2AL_1298924	AX-108939445	67.818
AX-109345069	2AL_6390075	AX-109345069	67.818
AX-111461384	2AL_6415842	AX-111461384	67.818
AX-111507058	2AL_6431604	AX-111507058	67.818
AX-108979705	2AL_6426815	AX-108979705	67.818
AX-109455474	2AL_6362386	AX-109455474	67.818
AX-111250334	2AL_6434818	AX-110426901	67.818
AX-110622066	2AL_6336604	AX-108864447	67.818
AX-109964096	2AL_6376541	AX-109964096	67.818
AX-111644814	2AL_6415354	AX-111644814	67.818
AX-110067768	2AL_6428920	AX-110067768	67.818
AX-108962636	2BL_7822210	AX-108962636	67.818
AX-109928609	2AL_6413427	AX-109928609	67.818
AX-109548035	2AL_6431167	AX-109355740	67.818
AX-109318659	2AL_6296694	AX-109318659	67.818
AX-111572090	2AL_6364006	AX-111572090	67.818
AX-110936572	2AL_3473674	AX-110936572	67.818
AX-109438040	2AL_6372448	AX-109438040	67.818
AX-109879152	2AL_6412934	AX-109879152	67.818
AX-110198361	2AL_6315764	AX-110198361	67.818
AX-111655272	2AL_6326354	AX-109649626	67.818
AX-110630755	2AL_6382833	AX-111157989	67.818
AX-111067105	2AL_6424084	AX-111067105	67.818
AX-109927461	2AL_6337304	AX-108775383	71.611
AX-109339460	2AL_6352049	AX-108852333	71.611
AX-110928253	2AL_3523506	AX-110928253	67.818
AX-109502550	2AL_6384891	AX-109502550	67.818
AX-111139746	2AL_6366355	AX-108989280	67.818
AX-111020275	2AL_6391816	AX-110479245	71.611
AX-110941434	2AL_6348021	AX-108879094	71.611
AX-108763047	2AL_6438043	AX-108763047	71.611
AX-110548395	2AL_6415801			Kukri_c38456_181	105.534
AX-111047742	2AL_6439818	AX-111047742	71.611
AX-109817593	2BL_8070482	AX-109817593	71.611
AX-109463348	2AL_6338561	AX-109463348	67.818
AX-109934802	2AL_6374967	AX-109396515	71.611
AX-111482119	2AL_6439352	AX-108966640	67.818
AX-111166212	2AL_6322206	AX-110096020	67.818
AX-110574181	2AL_6347286			RAC875_c992_718	108.463
AX-111661329	2AL_6342485	AX-109078394	67.818
AX-109974497	2AL_6427050	AX-109974497	67.818
AX-109419208	2AL_6323270	AX-108797367	71.611	BobWhite_c1049_338	108.463
AX-109879686	2AL_6435562	AX-109879686	67.818
AX-111462084	2AL_6425916	AX-111462084	67.818
AX-109624083	2AL_6353358	AX-109624083	67.818
AX-109492818	2AL_6438097	AX-109492818	67.818
AX-109360868	2AL_6316478	AX-109360868	71.611	BobWhite_c28819_517	108.463
AX-110359663	2AL_6343063	AX-110359663	71.611
AX-109456438	2AL_6438042	AX-108751282	71.611
AX-111046657	2AL_6398371	AX-111046657	71.611
AX-108771187	2AL_6374773	AX-108771187	67.818
AX-110386389	2AL_6437998	AX-110176236	71.611
AX-111581446	2AL_6401505	AX-111581446	72.875
AX-86179766	2AL_6438836	AX-111707919	76.539
AX-109455008	2AL_6411563	AX-108996029	75.605
AX-110538140	2AL_6338774	AX-110538140	80.667
AX-109303703	2AL_6287252	AX-109303703	80.207
AX-108856880	2AL_6399111	AX-108856880	82.517
AX-109983647	2AL_956205	AX-109983647	84.609
AX-109576676	2AL_6369433	AX-109576676	84.061
AX-109958635	2AL_2474007	AX-109958635	84.061
AX-111556184	2AL_6435535	AX-108922765	88.855
AX-109275825	2AL_6330390			Excalibur_rep_c69014_112	113.297
AX-108863728	2AL_6352542	AX-108863728	89.492
AX-108865385	2AL_6361730	AX-108865385	99.782	Excalibur_c6660_716	115.135
AX-109417714	2AL_6361372	AX-109384450	104.003
AX-109477459	2AL_6431810	AX-108782382	104.003
AX-110972990	2AL_6330715	AX-108978641	104.003
AX-109843778	2AL_6412682	AX-109843778	104.003
AX-108777020	2AL_6348029	AX-108777020	119.378
AX-108917836	2AL_6379286	AX-108917836	161.426
AX-108918456	2AL_5969949	AX-108918456	161.426
AX-109982059	2AL_6427395	AX-110613855	163.777
AX-109286381	2AL_6347623	AX-111682636	165.016
AX-110670468	2AL_6378551	AX-110595635	166.225
AX-109432468	2AL_6326809	AX-110153127	166.225
AX-109483522	2AL_6433629	AX-109483522	166.225
AX-110403000	2AL_6387048	AX-110403000	166.739
AX-111696446	2AL_6423020	AX-111696446	193.999
AX-110989311	2AL_6435931	AX-110577586	193.999
AX-109337411	2BS_5158894	AX-109337411	8.195
AX-111148175	2BS_5235529	AX-111148175	8.195
AX-109848481	2BS_5224109	AX-109848481	8.195
AX-109918460	2BS_5214183	AX-108831414	8.195
AX-110942468	2BS_5158381	AX-110942468	8.195
AX-110001199	2BS_5183835	AX-110001199	8.195
AX-110913047	2BS_5214488	AX-110913047	8.195
AX-111515374	2BS_5207518	AX-111515374	8.195
AX-94493021	2BS_3934025	AX-94493021	8.195	BS00028028_51	19.156
AX-109455434	2BS_5162480	AX-109455434	8.195
AX-109346345	2BS_5222464	AX-109302814	8.195
AX-111478251	2BS_5215050	AX-111478251	8.195
AX-111500198	2BS_5185419	AX-111500198	8.195
AX-111074854	2BS_5209060	AX-108917544	8.195
AX-108854316	2BS_5194460	AX-108854316	8.195	Excalibur_c39493_251	19.8451
AX-109002663	2BS_5244653			Kukri_c1175_873	21.7411
AX-110165038	2BS_5198471	AX-109874819	8.195
AX-110162719	2BS_5236696	AX-111741278	8.195	BS00022126_51	26.4778
AX-89600675	2BS_5236696	AX-111741278	8.195	BS00022126_51	26.4778
AX-110595467	2BS_5173045	AX-110458111	8.195
AX-109328607	2BS_5172124	AX-109009649	26.221	BS00006788_51	46.7627
AX-110554347	2BS_1603748	AX-108926580	30.488
AX-108859866	2BS_5170661	AX-108859866	30.488
AX-111488793	2BS_5244872	AX-111488793	26.221
AX-109849364	2BS_5233936	AX-108801633	30.488
AX-108989389	2BS_5197123	AX-108989389	30.488
AX-110630185	2BS_5242457	AX-109393924	26.221
AX-109374076	2BS_3406180	AX-109374076	26.221
AX-110423603	2BS_5194105	AX-110423603	26.221
AX-110096206	2BS_5246460	AX-108749509	31.163	BobWhite_c29830_126	48.5401
AX-111215628	2BS_5245463	AX-109278515	26.221
AX-108730087	2BS_5244148			BS00093755_51	67.1036
AX-109979773	2BS_5204122	AX-109328690	54.849	BS00041585_51	69.7729
AX-110672203	2BS_2429685	AX-108807448	54.849
AX-109395848	2BS_5214726	AX-109302930	54.849
AX-109962927	2BS_5180881	AX-109962927	54.849
AX-109821796	2BS_787380	AX-109821796	54.849
AX-111485123	2BS_5246798	AX-111485123	54.849
AX-108938613	2BS_5241828	AX-108938613	54.849
AX-109952610	2BS_5238628	AX-109952610	54.849
AX-111487816	2BS_5206077	AX-111487816	79.411
AX-109323267	2BS_5183046	AX-108730045	79.411	IACX1412	93.4661
AX-111073595	2BS_1363796	AX-111073595	79.411	wsnp_BE399688B_Ta_2_1	93.4661
AX-109301761	2BS_5196945	AX-108790634	79.411
AX-109311497	2BS_5172457	AX-109302658	79.411
AX-110387848	2BS_207158	AX-110387848	79.411
AX-111053978	2BS_5172457	AX-109302658	79.411
AX-110644789	2BS_5195782	AX-110644789	79.411
AX-109577269	2BS_5181198	AX-109277210	79.411
AX-110461477	2BS_5167859	AX-110461477	79.411
AX-109302093	2BS_5247155	AX-108814962	79.411	BS00092273_51	93.4661
AX-109482798	2BS_5183046	AX-108730045	79.411	IACX1412	93.4661
AX-111512281	2BS_5201429	AX-109862433	79.411
AX-110477494	2BS_1865890	AX-110477494	79.411
AX-109878775	2BS_5245858	AX-109310557	79.411
AX-110366150	2BS_5155291	AX-109520800	79.411
AX-109507943	2BS_5229711	AX-109507943	79.411
AX-109432306	2BS_5161974	AX-108823100	79.411
AX-110599518	2BS_5158482	AX-110599518	79.411
AX-110495015	2BS_140605	AX-110495015	79.411
AX-108896991	2BS_5178849	AX-108896991	79.411	GENE-0330_378	93.4661
AX-110004064	2BS_5161769	AX-110004064	79.411	BS00031318_51	94.651
AX-110029395	2BS_5167051	AX-109411997	79.411
AX-109513619	2BS_5245834	AX-109513619	79.411
AX-108810453	2BS_5214115	AX-108810453	79.411
AX-111089389	2BS_5169168	AX-111089389	79.411
AX-109330258	2BS_5237638	AX-109330258	79.411
AX-109309431	2BS_5196098	AX-108746386	79.411
AX-108901309	2BS_5245127	AX-108901309	79.411	Ku_c12755_686	96.9867
AX-110455974	2BS_5167974	AX-108860967	79.411
AX-111734045	4BS_3246931	AX-111518268	79.411
AX-110923366	2BS_5178880	AX-109021840	79.411
AX-109467353	2BS_5199612	AX-109467353	79.411
AX-109458501	2BS_5183168	AX-109315159	79.411
AX-111008818	4BS_4053066	AX-111008818	79.411
AX-109958740	2BS_5229477	AX-109958740	79.411
AX-111049367	2BS_5191989	AX-108750392	79.411
AX-109315159	2BS_5183168	AX-109315159	79.411
AX-109919572	2BS_5247551	AX-108787551	79.411
AX-109417520	2BS_5242843	AX-109417520	79.411
AX-111013672	2BS_5219715	AX-109283880	79.411
AX-110506507	2BS_5173253	AX-110506507	79.411
AX-111252765	2BS_5166017	AX-109510756	79.411
AX-108904662	2BS_5217318	AX-108827807	79.411
AX-111629535	2BS_5178880	AX-109021840	79.411
AX-109983773	2BS_5161628	AX-110659324	79.411
AX-111151752	2BS_5194846	AX-108766324	79.411
AX-111017539	2BS_5161717	AX-111017539	79.411
AX-110129040	2BS_3107959	AX-110129040	79.411
AX-108886637	2BS_5243754	AX-108886637	79.411
AX-110946113	6BS_2445231	AX-110946113	79.411
AX-109341156	2BS_5164386	AX-109302786	79.411
AX-110424313	2BS_5197361	AX-110424313	79.411
AX-111754369	2BS_5246993	AX-108986880	79.411	Kukri_rep_c102367_278	96.9867
AX-111496390	2BS_5245127	AX-108901309	79.411	Ku_c12755_686	96.9867
AX-111592114	2BS_5247189	AX-108795047	79.411
AX-108895268	2BS_5214716	AX-108895268	79.411
AX-108766324	2BS_5194846	AX-108766324	79.411
AX-110604983	2BS_5161628	AX-110659324	79.411
AX-108823101	2BS_5177854	AX-108823101	79.411
AX-108973288	2BS_5170608	AX-108973288	79.411
AX-109273336	2BS_5209416	AX-109273336	79.411
AX-110577304	2BS_5240284	AX-110577304	79.411
AX-110104823	2BS_5162660	AX-108940725	79.411	Excalibur_c16743_171	96.9867
AX-109470271	2BS_5177874	AX-109470271	79.411
AX-108915998	2BS_5164385	AX-108800369	79.411
AX-111763251	2BS_5163247	AX-111469080	79.411
AX-110476598	2BS_5244478	AX-110476598	79.411
AX-111510114	2BS_5235409	AX-109997167	79.411
AX-108922211	2BS_5170553	AX-108922211	79.411
AX-110363649	2BS_5246430	AX-110363649	79.411
AX-110200039	2BS_5246497	AX-110200039	79.411
AX-108830361	2BS_5174006	AX-94389655	79.411	BS00023156_51	96.9867
AX-109876147	2AS_5248162			Tdurum_contig11960_209	97.5012
AX-86164468	2BS_5238799			CAP7_c7349_21	96.9867
AX-109536693	2BS_5193970			RAC875_c46735_674	97.5355
AX-111178453	2BS_5171592	AX-109074816	79.411	RAC875_c3691_1428	96.9867
AX-111629572	2BL_8076376	AX-111629572	83.763
AX-109031412	2BL_8005015			BobWhite_c14686_86	99.7308
AX-110611894	2BL_7950935	AX-110611894	87.718
AX-110607976	2BL_8038363	AX-109292911	87.718
AX-108831546	2BL_8090948	AX-108740301	87.718
AX-109845767	2BL_7942194	AX-108911852	87.718
AX-108779261	2BL_7977865	AX-108779261	87.718
AX-111544566	2BL_7976785			RFL_Contig1987_3440	104.39
AX-111026116	2BL_8092856	AX-111045004	91.257
AX-109463421	2BL_7952413	AX-109463421	91.257
AX-111102966	2BL_8011638	AX-111593594	91.257
AX-111470036	2BL_8053164	AX-111470036	91.257
AX-89336171	2BL_8092925	AX-110002481	91.257	BS00091068_51	109.136
AX-111715350	2BL_8092925	AX-110002481	91.257	BS00091068_51	109.136
AX-112287417	2BL_8003779	AX-112287417	91.257	Kukri_c32700_104	105.322
AX-109651520	2BL_551524	AX-109651520	91.82
AX-111490690	2BL_8080408	AX-109277076	91.257
AX-110626270	2BL_7976553	AX-109309684	91.257
AX-110634292	2BL_1909849			Kukri_c19751_873	108.038
AX-109832660	2BL_7996525	AX-109832660	91.257
AX-110444485	2BL_8091286			Kukri_c25815_263	108.038
AX-111645928	2BL_8073352	AX-108784829	91.257	RAC875_c14775_1048	105.322
AX-109934076	2BL_7953078	AX-111256549	91.257
AX-110431742	2BL_8057531	AX-109510467	91.257	IAAV5226	105.322
AX-111525966	2BL_8045759	AX-111459804	91.257
AX-111108194	2BL_7982081	AX-109409435	93.181
AX-108954862	2BL_5135320	AX-108954862	93.181
AX-109386138	2BL_7964815	AX-111636045	93.181
AX-110396703	2BL_1269381	AX-110396703	93.181
AX-110391939	2BL_7977286	AX-109960415	96.301	Kukri_c7666_2637	109.526
AX-110914510	2BL_8071644	AX-111496481	96.301
AX-110049360	2BL_8086326	AX-110049360	96.301
AX-111127090	2BL_8092996	AX-111109938	96.301
AX-110388252	2BL_8024391	AX-110388252	96.301
AX-110160944	2BL_7893711	AX-110160944	96.301
AX-111728700	2BL_7942088	AX-109400394	96.301
AX-111537364	2BL_7968363	AX-108846514	96.301
AX-109853469	2BL_8092093	AX-109397556	96.033
AX-111528127	2BL_7990675	AX-111528127	98.228
AX-109327254	2BL_7987145	AX-109327254	102.474
AX-110055844	2BL_7988926	AX-110675361	102.474
AX-111453149	2BL_8044240			Excalibur_c27629_473	115.332
AX-111473584	2BL_8034327			Tdurum_contig72054_94	115.008
AX-110669420	2BL_7890779	AX-108880948	102.474
AX-111481535	2BL_7988733			BobWhite_c1472_59	114.817
AX-89735721	2BL_7973734			wsnp_CAP7_c1592_791887	115.862
AX-109906383	2BL_7936983			wsnp_Ex_c19772_28771627	115.797
AX-111696354	2DS_5365453	AX-110595669	22.225
AX-111124839	2DS_5355220	AX-111124839	10.686
AX-108909165	2DS_5386510	AX-108909165	10.686
AX-111772631	2DS_5371622	AX-109817136	10.686
AX-109400789	2DS_5373243	AX-109400789	10.686
AX-110425470	2DS_5361624	AX-110425470	10.686
AX-110459643	2DS_5369360	AX-110459643	10.686
AX-110920552	2DS_5343566	AX-108922534	10.686
AX-111486438	2DS_5352971	AX-111486438	10.686
AX-109946199	2DS_5373243	AX-109400789	10.686
AX-109648839	2DS_5318194	AX-109648839	10.686
AX-108821201	2DS_5375221	AX-108821201	13.575
AX-110464059	2DS_5318891	AX-110464059	13.575
AX-109974413	2DS_2606871	AX-109974413	13.575
AX-109856521	2DS_5313098	AX-109856521	13.575
AX-110509184	2DS_5366150	AX-109282490	13.575
AX-109356141	2DS_169559			RAC875_c16897_367	10.2777
AX-109901197	2DS_3466149	AX-109901197	28.46
AX-110508739	2DS_5307879	AX-110508739	29.164
AX-111416794	2DS_5337709	AX-111987092	38.654
AX-108804173	2DS_5371101	AX-108804173	41.161
AX-110582884	2DS_5390890	AX-111441702	41.161
AX-94514524	2DS_5388270	AX-94514524	54.116
AX-111137133	2DS_5390072	AX-109331314	54.116
AX-111719278	2DS_5374586	AX-108823863	55.106	Kukri_c16477_157	40.0457
AX-109889612	1AL_2231920	AX-109889612	54.116
AX-108850253	2DS_5329748	AX-108850253	53.809
AX-110972681	2DS_5334713	AX-110972681	54.116
AX-111067146	2DS_5374086	AX-111067146	54.415
AX-111274190	2DS_5344655	AX-109039207	54.116
AX-111405488	2DS_5363613	AX-111405488	54.116
AX-111769456	2DS_5300894	AX-111769456	54.116
AX-110124999	2DS_5375605	AX-110124999	54.116
AX-109331314	2DS_5390072	AX-109331314	54.116
AX-111441423	2DS_5335424	AX-111441423	54.116
AX-108823863	2DS_5374586	AX-108823863	55.106	Kukri_c16477_157	40.0457
AX-110932576	2DS_48253	AX-110932576	56.263
AX-111605402	2DS_5377516	AX-109987825	56.263
AX-111593514	2DS_5390743	AX-111182990	56.263	BS00062864_51	42.3731
AX-112286598	2DS_5324295			BS00022211_51	42.3731
AX-94847111	2DS_5371882	AX-110053182	56.263	BS00011313_51	42.3731
AX-111116868	2DS_5368435	AX-108755751	56.263	wsnp_BM140538D_Ta_2_1	40.0457
AX-109736651	2DS_5389139	AX-109736651	56.263
AX-109300248	2DS_5342514	AX-109300248	59.101
AX-111667649	2DS_5344151	AX-111064605	56.263
AX-109447241	2DS_5334647	AX-109447241	56.263
AX-109899332	2DS_5388134	AX-109899332	59.101	JD_c7554_234	41.2001
AX-110898898	2DS_5346349	AX-110898898	59.101
AX-108874546	2DS_5388704	AX-108874546	56.263
AX-110544143	2DS_5342225	AX-110544143	56.263
AX-110937800	2DS_5355208	AX-110509337	56.263
AX-111562993	2DS_5376610	AX-111562993	56.263
AX-110588199	2DS_5364788	AX-108762747	56.263
AX-110556050	2DS_3491038	AX-110556050	56.263
AX-111013641	2DS_5361455	AX-108803968	56.263
AX-109797326	2DS_5388569	AX-109287951	56.263
AX-110750300	2DS_5389139	AX-109736651	56.263
AX-109300636	2DS_5387677	AX-109039025	56.263
AX-111913088	2DS_5373425	AX-111913088	56.263
AX-110567263	2DS_5360882	AX-109347546	56.263
AX-111159698	2DS_5316580	AX-109686586	56.263	RAC875_rep_c69728_528	39.6882
AX-110941358	2DS_254216	AX-110941358	56.263
AX-111169066	2DS_5369954			BS00080749_51	42.3731
AX-110392640	2DS_5370634	AX-110392640	56.263
AX-109332224	2DS_5303933	AX-109332224	56.263
AX-110049124	2DS_5316580	AX-109686586	56.263	RAC875_rep_c69728_528	39.6882
AX-109933961	2DS_5332117	AX-111128536	59.101
AX-111165896	2DS_5368435	AX-108755751	56.263	wsnp_BM140538D_Ta_2_1	40.0457
AX-111587227	2DS_5328620	AX-109150093	56.263
AX-111554868	2DS_5343420	AX-109163923	56.263
AX-111343237	2DS_5387677	AX-109039025	56.263
AX-110832801	2DS_5364788	AX-108762747	56.263
AX-108923452	2DS_5346401	AX-108923452	56.263	GENE-0787_85	40.0457
AX-111819278	2DS_5322567	AX-109516708	56.263
AX-111470498	2DS_5330991	AX-108835488	59.101	RAC875_rep_c114236_188	41.4756
AX-109823691	2DS_5320972	AX-109823691	56.263
AX-86164676	2DS_5369954			BS00080749_51	42.3731
AX-109927945	2DS_5316156	AX-108732278	56.263	BS00069899_51	40.0457
AX-110589428	2DS_5382880	AX-108990481	56.263	BS00067820_51	40.0457
AX-110607514	2DS_5291627	AX-110607514	56.263
AX-111708562	2DS_5337829	AX-108919224	59.101
AX-109405881	2DS_5321026	AX-109405881	56.263
AX-110233688	2DS_5378117	AX-109975464	56.263	BS00067757_51	40.0457
AX-110013815	2DS_5368435	AX-108755751	56.263	wsnp_BM140538D_Ta_2_1	40.0457
AX-110397589	2DS_2170855	AX-110397589	56.263
AX-111692707	2DS_5159809	AX-111692707	56.263
AX-110392346	2DS_5316156	AX-108732278	56.263	BS00069899_51	40.0457
AX-110246892	2DS_4343492	AX-110246892	56.263
AX-109451341	2DS_1932671	AX-109451341	56.263
AX-109888836	2DS_5323970	AX-108794906	56.263
AX-110832749	2DS_5375162	AX-108804901	56.263
AX-110164001	2DS_5370529	AX-110164001	56.263
AX-110038812	2DS_5330991	AX-108835488	59.101	RAC875_rep_c114236_188	41.4756
AX-111360156	2DS_5316580	AX-109686586	56.263	RAC875_rep_c69728_528	39.6882
AX-110605022	2DS_5337955	AX-108941636	56.263
AX-111357505	2DS_5360038	AX-110208518	56.263
AX-111111065	2DS_5383126	AX-108764231	56.263
AX-109516708	2DS_5322567	AX-109516708	56.263
AX-110422583	2DS_5335331	AX-110422583	56.263	BS00022143_51	40.0457
AX-110474313	2DS_5332117	AX-111128536	59.101
AX-110480427	2DS_5379720	AX-108832018	56.263
AX-94511393	2DS_5368435	AX-108755751	56.263	wsnp_BM140538D_Ta_2_1	40.0457
AX-109368727	2DS_5331734	AX-109368727	56.263
AX-110366748	2DS_5337340	AX-110366748	56.263
AX-94643775	2DS_5324295			BS00022211_51	42.3731
AX-111944007	2DS_5364788	AX-108762747	56.263
AX-110578425	2DS_5316156	AX-108732278	56.263	BS00069899_51	40.0457
AX-109347546	2DS_5360882	AX-109347546	56.263
AX-111695504	2DS_5329333	AX-111695504	59.101
AX-111801519	2DS_5366936	AX-111569162	56.263
AX-108991883	2DS_5364087	AX-108991883	59.101
AX-111863591	2DS_5368065	AX-111863591	56.263
AX-111567765	2DS_5331502	AX-111028528	56.263
AX-110532158	2DS_5333553	AX-109423240	56.263
AX-109957403	2DS_5388704	AX-108874546	56.263
AX-110413987	2DS_5388704	AX-108874546	56.263
AX-109310007	2DS_575889	AX-109310007	56.263
AX-109733848	2DS_5381315	AX-109733848	56.263
AX-108995095	2DS_5337955	AX-108941636	56.263
AX-109731670	2DS_5366193	AX-109731670	59.101
AX-109560947	2DS_5377556	AX-108778983	56.263
AX-110497873	2DS_844128	AX-108755487	56.263
AX-108974373	2DS_5368435	AX-108755751	56.263	wsnp_BM140538D_Ta_2_1	40.0457
AX-111884029	2DS_5298474	AX-111884029	56.263
AX-111128536	2DS_5332117	AX-111128536	59.101
AX-94536025	2DS_5318275	AX-111521533	59.101	BS00063517_51	41.4756
AX-111988009	2DS_5322567	AX-109516708	56.263
AX-111027339	2DS_5360187	AX-111027339	56.263
AX-110509398	2DS_5382880	AX-108990481	56.263	BS00067820_51	40.0457
AX-108941636	2DS_5337955	AX-108941636	56.263
AX-108818140	2DS_5365634	AX-108818140	56.263
AX-108992679	2DS_5347411	AX-108992679	56.263
AX-110468697	2DS_5387678	AX-109430730	56.263
AX-108873150	2DS_5335389	AX-108873150	56.263
AX-110258874	2DS_5378117	AX-109975464	56.263	BS00067757_51	40.0457
AX-110759554	2DS_5306500	AX-109285791	56.263
AX-110781588	2DS_5362720	AX-110781588	56.263
AX-109697988	2DS_5387677	AX-109039025	56.263
AX-110772731	2DS_5373577	AX-109809755	56.263
AX-110954551	2DS_5349203	AX-110322285	59.101
AX-109382762	2DS_5379720	AX-108832018	56.263
AX-109909451	2DS_5322567	AX-109516708	56.263
AX-109032551	2DS_5389549	AX-109032551	59.101
AX-108748325	2DS_5354302	AX-108748325	56.263
AX-110613876	2DS_5379720	AX-108832018	56.263
AX-109442574	2DS_5379403	AX-108759375	56.263
AX-109688508	2DS_5328462	AX-109688508	56.263
AX-111102842	2DS_5336041	AX-111102842	56.263
AX-110881708	2DS_5328619	AX-108752332	56.263
AX-108799289	2DS_1777363	AX-108799289	56.263
AX-110067256	2DS_4338229	AX-110067256	56.263
AX-111512487	2DS_5384431	AX-108810489	56.263
AX-110538423	2DS_5316156	AX-108732278	56.263	BS00069899_51	40.0457
AX-109007985	2DS_5337829	AX-108919224	59.101
AX-111062635	2DS_5376614	AX-111062635	56.263
AX-111454560	2DS_5353504	AX-111454560	56.263
AX-109032163	2DS_5325609	AX-108942608	56.263
AX-109311105	2DS_575889	AX-109310007	56.263
AX-110271360	2DS_5358479	AX-108959678	56.263
AX-111914694	2DS_1133030	AX-110185445	56.263
AX-111726271	2DS_4823853	AX-111726271	59.101
AX-111304532	2DS_5344401	AX-111304532	56.263
AX-111087159	2DS_5364788	AX-108762747	56.263
AX-111040262	2DS_5369841	AX-109419008	56.263
AX-109106343	2DS_5357848	AX-109106343	56.263
AX-111675026	2DS_4752558	AX-109317953	56.263
AX-110697826	2DS_5344063	AX-110697826	59.101
AX-111515549	2DS_4337701	AX-111515549	56.263
AX-108988111	2DS_5341668	AX-108802524	56.263	Kukri_c36316_190	36.5379
AX-111477618	2DS_2106284	AX-111477618	56.263
AX-108824251	2DS_5362281	AX-109013500	56.263	D_GDRF1KQ02JH49B_255	40.0457
AX-94476152	2DS_5362281	AX-109013500	56.263	D_GDRF1KQ02JH49B_255	40.0457
AX-109525831	2DS_5377399	AX-108987045	60.687	Kukri_c59403_339	41.4756
AX-109947030	2DS_5377399	AX-108987045	60.687	Kukri_c59403_339	41.4756
AX-111199420	2DS_5377399	AX-108987045	60.687	Kukri_c59403_339	41.4756
AX-111545463	2DS_5388260	AX-111545463	60.378
AX-110905532	2DS_5337490	AX-110905532	60.687	Kukri_c63505_174	41.2001
AX-111019965	2DS_5366174			D_contig77859_59	42.3731
AX-111198680	2DS_5357883			BS00063225_51	42.3731
AX-111453748	2DS_5357883			BS00063225_51	42.3731
AX-112290929	2DS_5320492			Kukri_c63009_282	41.0734
AX-109401533	2DS_5320492			Kukri_c63009_282	41.0734
AX-111165799	2DS_5320492			Kukri_c63009_282	41.0734
AX-110943237	2DS_5366174			D_contig77859_59	42.3731
AX-110483519	2DS_5366174			D_contig77859_59	42.3731
AX-110444128	2DS_5320492			Kukri_c63009_282	41.0734
AX-109008599	2DS_5389566			BS00021940_51	44.2983
AX-110634677	2DS_4832181			RAC875_rep_c73201_205	44.9648
AX-111606890	2DS_5348762			Kukri_c49670_857	43.3673
AX-112287263	2DS_5348891			GENE-1010_148	47.1097
AX-108784412	2DS_5348891			GENE-1010_148	47.1097
AX-111072948	2DS_5353185			BS00022019_51	43.3673
AX-109560725	2DS_5329597			BS00067584_51	43.6876
AX-110517580	2DS_5386497			D_contig00789_200	42.3731
AX-108802182	2DS_5320426			IACX5670	44.9648
AX-86163992	2DS_5320426			IACX5670	44.9648
AX-109283238	2DS_5389941			BS00080239_51	44.9648
AX-111599260	2DS_5374224			Excalibur_c40676_447	34.1472
AX-109018957	2DS_5330922			Ex_c24856_1357	44.2983
AX-109898445	2DS_5365061			BS00021865_51	44.9648
AX-109268206	2DS_5357192			BS00023211_51	44.9648
AX-109633607	2DS_5365061			BS00021865_51	44.9648
AX-111913706	2DS_5330922			Ex_c24856_1357	44.2983
AX-110373525	2DS_5365061			BS00021865_51	44.9648
AX-111151907	2DS_5343820			Excalibur_c83961_243	44.9648
AX-108950311	2DS_5349128	AX-108950311	85.856	wsnp_Ra_rep_c116793_96612614	50.8298
AX-109710757	2DS_5375208	AX-109710757	87.515
AX-110280453	2DL_9904426	AX-110280453	87.515
AX-111666687	2DL_4569611	AX-111666687	87.515
AX-86184903	2DL_9910027	AX-86184903	87.515
AX-109722609	2DS_5340320	AX-109722609	87.515
AX-110320112	2DS_5378549	AX-110320112	87.515
AX-110446816	2DL_9861370	AX-110446816	87.515
AX-109823219	2DL_9890203	AX-110893194	87.869
AX-111039289	2DS_5330747	AX-111039289	87.515
AX-109389679	2DL_9908034	AX-109355858	87.869
AX-108947865	2DL_9898736	AX-108947865	87.869
AX-111312852	2DL_9834903	AX-111312852	87.869
AX-89640158	2DL_9834858	AX-89640158	87.869
AX-109448006	2DL_9822553	AX-109448006	87.869
AX-110231229	2DL_9911327	AX-110231229	87.869
AX-109360867	2DL_9870106	AX-109360867	87.869
AX-111838598	2DL_9896044	AX-108752438	87.869
AX-109742028	2DL_9908674	AX-109742028	87.869
AX-111152857	2DL_9846096	AX-111152857	87.869
AX-109856020	2DL_9906724	AX-109856020	87.869
AX-86176809	2DL_9854953			BS00011109_51	54.211
AX-109330666	2DL_9763051	AX-109330666	93.818
AX-109449257	2DL_9875470	AX-109449257	95.487
AX-110899429	2DL_9859621	AX-110899429	104.638
AX-109400512	2DL_9856784	AX-109400512	110.383
AX-110023925	2DL_9856784	AX-109400512	110.383
AX-89629279	2DL_9894408	AX-89629279	112.968
AX-110535834	2DL_9906997	AX-110535834	121.479
AX-110462142	2DL_9908576	AX-109331469	125.119
AX-109427632	2DL_9789755	AX-109427632	125.119
AX-111071389	2DL_9865699	AX-110105067	125.119
AX-111718908	2DL_9868149	AX-109286988	125.119	Excalibur_c32980_169	82.8209
AX-110991640	2DL_9906445	AX-108785470	125.119	RAC875_s116170_295	82.8209
AX-109840918	2DL_4707722	AX-109840918	125.119
AX-110527607	2DL_9871410	AX-111529899	125.119
AX-110781940	2DL_9842382	AX-109116711	125.119
AX-111368277	2DL_9865061	AX-108756472	125.119
AX-108949622	2DL_9906679	AX-108949622	125.119
AX-109854547	2DL_9853389	AX-109854547	125.119
AX-109368832	2DL_9884911	AX-109368832	125.119
AX-111064992	2DL_9889030	AX-111956342	125.119
AX-110296722	2DL_9863247	AX-109484680	125.119
AX-110935423	2DL_9863379	AX-110935423	125.119
AX-94413601	2DL_9910448	AX-94394883	125.119
AX-110939374	2DL_9846908	AX-109968653	125.119
AX-110549647	2DL_9698268	AX-110549647	125.119
AX-111687215	2DL_9711263	AX-111687215	125.119
AX-109291224	2DL_9893042	AX-109291224	125.119
AX-111025482	2DL_9747956	AX-111025482	125.119
AX-108791923	2DL_9045382	AX-108791923	125.119
AX-110561682	2DL_9871464	AX-110561682	125.119
AX-110406072	2DL_9729006	AX-110406072	125.119
AX-110575302	2DL_9908430	AX-108865184	125.119
AX-110581557	2DL_3794594	AX-111093303	125.119
AX-109565907	2DL_9881578	AX-109565907	125.119
AX-111616517	2DL_9879666	AX-108785014	125.119	RAC875_c62106_366	82.8209
AX-110396240	2DL_9908421	AX-109000264	125.119	RAC875_c14766_952	85.975
AX-111526529	2DL_9882385	AX-111526529	125.119
AX-110564336	2DL_9803508	AX-110564336	125.119
AX-111508206	2DL_9762805	AX-111508206	125.119	Excalibur_c14344_862	70.9681
AX-94513714	2DL_9880331	AX-94549061	125.119
AX-108787135	2DL_9879666	AX-108785014	125.119	RAC875_c62106_366	82.8209
AX-94686649	2DL_9895267	AX-108966966	125.119	RAC875_c52165_241	80.3483
AX-111528013	2DL_9884911	AX-109368832	125.119
AX-111062459	2DL_9742138	AX-111062459	125.119
AX-109856096	2DL_9909877	AX-109856096	125.119
AX-109546999	2DL_9868149	AX-109286988	125.119	Excalibur_c32980_169	82.8209
AX-94818973	2DL_9852446	AX-109292140	125.119	RAC875_c20076_907	80.3483
AX-109360313	2DL_9837225	AX-109360313	125.119
AX-110934792	2DL_9858970	AX-109866873	125.119
AX-109497579	2DL_9827029	AX-109497579	125.119
AX-108783762	2DL_9909583	AX-108783762	125.119	BobWhite_c8824_1590	82.8209
AX-109288409	2DL_9879666	AX-108785014	125.119	RAC875_c62106_366	82.8209
AX-109991836	2DL_9868469	AX-108736085	125.119
AX-110201452	2DL_9863842	AX-108917570	125.119
AX-110518548	2DL_9830938	AX-110510031	125.119
AX-109581436	2DL_9843283	AX-109581436	125.119
AX-109857385	2DL_9871408	AX-109857385	125.119
AX-110638595	2DL_9849357	AX-110638595	125.119
AX-109954909	2DL_9872218	AX-109954909	125.119
AX-109968653	2DL_9846908	AX-109968653	125.119
AX-111931249	2DL_9876058	AX-111692498	125.119
AX-110935958	2DL_9909427	AX-110935958	125.119
AX-111804009	2DL_9838496	AX-109632907	125.119
AX-111379159	2DL_9863842	AX-108917570	125.119
AX-111909637	2DL_9754655	AX-111909637	125.119
AX-109866873	2DL_9858970	AX-109866873	125.119
AX-109526394	2DL_9895267	AX-108966966	125.119	RAC875_c52165_241	80.3483
AX-111660097	2DL_9895973	AX-111660097	125.119
AX-110051330	2DL_9763223	AX-110051330	125.119
AX-94469696	2DL_9377178	AX-94469696	125.119
AX-111096304	2DL_9856577	AX-109471795	125.119	RAC875_c3009_1550	85.975
AX-111692498	2DL_9876058	AX-111692498	125.119
AX-111554559	2DL_9856577	AX-109471795	125.119	RAC875_c3009_1550	85.975
AX-109471795	2DL_9856577	AX-109471795	125.119	RAC875_c3009_1550	85.975
AX-110987764	2DL_9909583	AX-108783762	125.119	BobWhite_c8824_1590	82.8209
AX-111472500	2DL_9858270	AX-109075239	125.119	D_GBB4FNX01D4DHE_47	77.805
AX-94463310	2DL_9866378			Kukri_c98474_481	77.805
AX-110621587	2DL_9841807	AX-109534773	125.119	Excalibur_c11133_209	76.3936
AX-109182806	2DL_9837339	AX-109182806	125.119
AX-111649465	2DL_9871410	AX-111529899	125.119
AX-110970256	2DL_9874061	AX-109306795	125.119	Kukri_c2561_179	80.3483
AX-109971949	2DL_9770370	AX-109971949	125.119
AX-110016771	2DL_9892923	AX-108780574	125.119
AX-111694875	2DL_9859906	AX-109811117	125.119
AX-109338052	2DL_9866594	AX-109338052	125.119
AX-110599500	2DL_9868149	AX-109286988	125.119	Excalibur_c32980_169	82.8209
AX-94613237	2DL_9749551	AX-109372971	125.119
AX-111099011	2DL_9909792	AX-108781726	125.119	Excalibur_c15426_661	80.6723
AX-110103010	2DL_9837921	AX-110103010	125.119
AX-110359268	2DL_9833098	AX-110359268	125.119
AX-111911067	2DL_9856940	AX-111911067	125.119
AX-110004274	2DL_9880148	AX-109313562	125.119	D_contig14237_449	76.5687
AX-111195167	2DL_9892923	AX-108780574	125.119
AX-111013095	2DL_9833555	AX-111003755	125.119
AX-108990922	2DL_9909792	AX-108781726	125.119	Excalibur_c15426_661	80.6723
AX-109343632	2DL_9868149	AX-109286988	125.119	Excalibur_c32980_169	82.8209
AX-110245078	2DL_9873298	AX-110245078	125.119
AX-109308542	2DL_9863842	AX-108917570	125.119
AX-109823590	2DL_9837605	AX-109823590	125.119
AX-108953665	2DL_5071250	AX-108953665	125.119
AX-109910264	2DL_9907757	AX-109515778	125.119
AX-110929430	2DL_9826845	AX-109881535	125.119
AX-110955890	2DL_9882918	AX-108772937	125.119
AX-110931635	2DL_9898365	AX-110551733	125.119
AX-108785278	2DL_9773534	AX-108785278	125.119
AX-110972326	2DL_9859308	AX-108780307	125.119
AX-108954608	2DL_9902523	AX-108802474	125.119	RFL_Contig5204_60	77.805
AX-108778899	2DL_9870448	AX-108778899	125.119
AX-110894422	2DL_9862047	AX-110894422	125.119
AX-110460527	2DL_9859308	AX-108780307	125.119
AX-111519867	2DL_9907267	AX-110080797	125.119	Kukri_c89993_379	81.4059
AX-111168335	2DL_9837921	AX-110103010	125.119
AX-109870453	2DL_9838023	AX-109870453	125.119
AX-110563823	2DL_9884925	AX-110563823	125.119
AX-109378034	2DL_9854389	AX-109378034	125.119
AX-108890079	2DL_9076789	AX-108890079	125.119
AX-109294077	2DL_9909572	AX-109294077	125.119
AX-111709552	2DL_9906445	AX-108785470	125.119	RAC875_s116170_295	82.8209
AX-109935587	2DL_9786023	AX-109935587	125.119
AX-108773354	2DL_9877357	AX-108773354	125.119
AX-110440599	2DL_9836956	AX-110440599	154.265
AX-109078529	2DL_9793243	AX-109078529	154.265
AX-108827772	2DL_9894301	AX-108827772	153.918
AX-112286381	2DL_9832343			RAC875_c4851_1367	103.328
AX-109259942	2DL_9764320	AX-109259942	177.141
AX-109581094	2DL_9879746	AX-108889266	177.44
AX-94386283	2DL_9837233			BS00022941_51	100.583
AX-89453944	2DL_9910097			Excalibur_c2311_1021	98.5949
AX-110081557	3AS_3429214	AX-110081557	56.985
AX-109579517	3AS_3444804	AX-109579517	54.329
AX-109484907	3AS_3348335	AX-109484907	54.329
AX-111592240	3AS_3401446	AX-111474764	56.985
AX-111636702	3AS_807436	AX-109465426	54.095
AX-111241717	3AS_3342568	AX-109833140	54.329
AX-109406380	4AS_5563332	AX-109406380	54.329
AX-111153975	3AS_3334901	AX-111153975	56.985
AX-111613775	3AS_3301846	AX-111613775	56.985
AX-111495688	3AS_2300926	AX-111495688	56.985
AX-111005110	3AS_3098548	AX-111005110	67.303
AX-109286748	3AS_3427472	AX-109286748	67.303
AX-111603250	3AS_3447110	AX-108756328	67.303
AX-110612410	3AS_3290740	AX-110612410	67.303
AX-109393734	3AS_3437114	AX-108827798	67.303
AX-111035296	6AL_5513812	AX-111035296	67.303
AX-108793165	3AS_3430762	AX-108793165	67.303
AX-111095542	3AS_3371429	AX-110526586	69.037
AX-108954219	3AS_3304291	AX-108954219	64.538
AX-109337608	3AS_3443085	AX-110518144	65.13
AX-109622330	3AS_3437114	AX-108827798	67.303
AX-108827798	3AS_3437114	AX-108827798	67.303
AX-111574256	3AS_3442908	AX-108744400	69.037
AX-110374052	3AS_3303416	AX-110374052	69.037
AX-110531758	3AS_3444228	AX-109299074	69.037
AX-110536309	3AS_1984647	AX-110536309	69.037
AX-109584722	3AS_3327028	AX-109584722	69.037
AX-111470309	3AS_2961029	AX-109997993	69.037
AX-111235554	3AS_3279626	AX-109932544	69.037
AX-111636646	3AS_3413392	AX-111492347	69.037
AX-111633510	3AS_3408317	AX-110425042	69.037
AX-111574491	3AS_3403868	AX-109366781	69.037
AX-110127212	3AS_1340992	AX-110127212	69.037
AX-108803731	3AS_3275971	AX-108803731	69.037
AX-108850430	3AS_3363097	AX-108850430	69.037
AX-110620789	3AS_3283667	AX-109535130	69.037
AX-110668166	3AS_3440584	AX-108939370	69.037
AX-111058659	3AS_3367511	AX-109081728	69.037	Tdurum_contig52302_92	35.5477
AX-111595258	3AS_3335626	AX-111595258	69.037
AX-111001792	3AS_3359260	AX-111001792	69.037
AX-111577215	3AS_3360129	AX-109394735	69.037
AX-109378967	3AS_838745	AX-109378967	69.037
AX-110914038	3AS_2306909	AX-109585687	69.037
AX-111806311	3AS_3441403	AX-108736701	69.037
AX-109430378	3AS_3166581	AX-109430378	69.037
AX-111008949	3AS_2133095	AX-111008949	69.321
AX-111576314	3AS_3294665	AX-108792533	69.321
AX-111531488	3AS_3420778	AX-111531488	69.932
AX-109368781	3AS_3369578	AX-109368781	70.711
AX-109927445	3AS_3412026	AX-111262966	70.711
AX-111451084	3AS_3288634	AX-111451084	69.693
AX-108881921	3AS_1214991	AX-108881921	69.693
AX-109436487	3AS_3387608	AX-109375737	69.693
AX-111542961	3AS_3444587	AX-109315714	72.22
AX-111792223	3AS_913202	AX-110364676	72.22
AX-108749743	3AS_3289379	AX-108749743	72.22
AX-108730499	3AS_3439899			RFL_Contig1896_1236	44.8058
AX-108989540	3AS_3357968	AX-108860740	83.001
AX-89681107	3AS_3441522			Tdurum_contig43850_140	85.4205
AX-108955557	3AL_4255073	AX-108955557	127.053
AX-109361615	3AL_4436364	AX-109361615	127.053
AX-111627621	3AL_4403633	AX-111627621	129.667
AX-110582732	3AL_3376789			RFL_Contig4399_956	86.6637
AX-95189817	3AL_4418196	AX-95189817	131.839
AX-108830725	3AL_3868063	AX-108830725	133.07
AX-109039871	3AL_4419728	AX-109039871	133.07
AX-109271198	3AL_1084722			Tdurum_contig32006_134	90.5503
AX-110087330	3AL_4328923			TA002508-0190	87.7814
AX-110917484	3AL_4450767	AX-108961863	133.07
AX-111551830	3AL_4421411	AX-111551830	133.07
AX-109979703	3AL_4450088	AX-108934932	133.07
AX-109515010	3AL_4329907	AX-109515010	133.07
AX-109545295	3AL_3911334			wsnp_Ku_c4886_8753646	87.7814
AX-110997067	3AL_4447164			BS00063163_51	90.5503
AX-111164276	3AL_4380464			RAC875_c5310_1729	89.4829
AX-110731313	3AL_4456251			BobWhite_rep_c49102_169	90.5503
AX-110919428	3AL_4429276			RAC875_c67309_634	90.5503
AX-109275027	3AL_4449543			wsnp_BE490651A_Ta_2_2	90.3117
AX-111458518	3AL_4262145			wsnp_Ku_c23901_33846711	90.5503
AX-110385614	3AL_4349294	AX-109875037	139.342
AX-110439700	3AL_4436188	AX-110439700	139.85
AX-110558769	3AL_4452333	AX-110558769	139.85
AX-111127766	3AL_4451912	AX-111127766	140.516
AX-109397009	3AL_4449786	AX-109313743	140.947
AX-110508416	3AL_4359555	AX-110508416	142.555
AX-109649512	3AL_4395685	AX-109649512	143.283
AX-111758075	3AL_4390219	AX-111758075	233.219
AX-111762406	3AL_4357105	AX-111762406	233.219
AX-109329110	3AL_2185104	AX-108759606	234.457
AX-110007045	3AL_806170	AX-110007045	234.457
AX-110707258	3AL_4362278	AX-110707258	248.272
AX-108726395	3AL_4302268	AX-108726395	247.258
AX-109298605	3AL_4262830	AX-109298605	247.258
AX-111471436	3AL_4391810	AX-111471436	247.258
AX-108850617	3AL_2332314	AX-108850617	247.258
AX-110988477	3AL_4449305	AX-110988477	247.258
AX-89639657	3AL_2108041	AX-110086027	246.227
AX-108926547	3AL_4363732	AX-108926547	246.227
AX-110533832	3AL_4324086	AX-110533832	246.227
AX-110393807	3AL_4236274	AX-110393807	246.227
AX-108842151	3AL_4393310	AX-109423487	246.953
AX-108764773	3AL_4399899	AX-108764773	246.227
AX-109850247	3AL_3743221	AX-109850247	246.227
AX-111619135	3AL_376218	AX-111619135	246.227	BS00022419_51	173.152
AX-109907511	3AL_4307331	AX-109907511	246.227
AX-108846086	3AL_3856092	AX-108846086	246.227
AX-111198371	3AL_4357084	AX-109339482	246.227
AX-111223386	3AL_4356246	AX-111223386	253.651
AX-110621643	3AL_4384176	AX-110621643	253.651
AX-109435676	3AL_4448993	AX-109435676	264.522
AX-111674404	3AL_4346429	AX-111674404	264.522	BS00106008_51	177.242
AX-111487895	3AL_4302975	AX-111085234	264.522
AX-111457824	3AL_4446949	AX-109313788	264.522
AX-110168998	3AL_4235591	AX-109833335	264.522
AX-110552246	3AL_4249849	AX-110552246	266.296
AX-111449905	3AL_4423324	AX-111064979	264.522
AX-109389053	3AL_4307293	AX-109389053	266.296
AX-110436317	3AL_4413767	AX-108748252	266.296
AX-109985167	3AL_4418980	AX-109985167	263.985
AX-108772302	3AL_4290198	AX-108772302	263.985
AX-94730534	3AL_4453266	AX-94730534	263.985
AX-111529046	3AL_638791	AX-109822452	263.985
AX-94700643	3AL_4266765	AX-109938750	263.985	BS00086050_51	181.123
AX-110021843	3AL_4366668	AX-108725653	263.571
AX-110581293	3AL_4270348	AX-109924599	263.985
AX-111653891	3AL_4448927	AX-109491016	263.985
AX-86173216	3AL_1318440			wsnp_Ex_c45877_51547406	187.018
AX-110972761	3AL_1318440			wsnp_Ex_c45877_51547406	187.018
AX-110488771	3AL_4452228			RAC875_c65573_410	187.018
AX-109907412	3AL_4268569	AX-109907412	274.098
AX-110121921	3AL_4268569	AX-109907412	274.098
AX-110412271	3AL_227590	AX-110412271	274.098
AX-111508734	3AL_4445253	AX-111508734	274.098	wsnp_Ex_c24085_33332723	177.242
AX-108780361	3AL_2801596	AX-108780361	274.936
AX-111564047	3B_10672732			Excalibur_c8314_245	14.1045
AX-111107404	3B_10428505	AX-111011320	45.854
AX-111011119	3B_10528449	AX-108858985	48.916
AX-109888743	3B_10769742	AX-108914499	51.838
AX-108883926	3B_10561459	AX-109908506	51.838
AX-108914541	3B_10395502	AX-108914541	53.712
AX-109445076	3B_10607744	AX-108831951	60.104
AX-110398299	3B_10648569	AX-109543329	64.146
AX-110942678	3B_10762482	AX-110942678	64.146
AX-110435611	3B_10765244	AX-110435611	64.146
AX-110625472	3B_10481044	AX-109418998	64.146
AX-108986123	3B_10517139	AX-109392450	69.26
AX-108846400	3B_10435785	AX-108846400	101.321
AX-110913724	3B_10426375	AX-110913724	101.321
AX-110396907	3B_10524661			wsnp_Ex_c14321_22290028	64.7868
AX-111549414	3B_10452079	AX-109301825	101.321
AX-111256471	3B_10702621	AX-108889070	101.321
AX-109315015	3B_10580145	AX-109388561	101.321
AX-110588730	3B_10402739	AX-108993313	101.321
AX-109850499	3B_10685350	AX-110942199	101.321
AX-109908727	3B_10716394	AX-108911853	101.321
AX-110402477	3B_10737939	AX-109378101	101.321
AX-110012661	3B_10753103	AX-108751321	101.321
AX-108816167	3B_10427528	AX-110023381	101.321
AX-109517614	3B_10773715	AX-108921046	101.321
AX-109995421	3B_10765338	AX-109963139	101.321
AX-110997852	3B_10546600			Excalibur_c18641_1849	65.7219
AX-110641060	3B_10409038			GENE-4829_238	64.7493
AX-109972805	3B_10599446			BobWhite_c634_420	63.9617
AX-108965184	3B_10619395	AX-108965184	108.923
AX-110434901	3B_10760952	AX-110434901	108.923
AX-111232563	3B_10775022	AX-109577561	106.824
AX-111063698	3B_10495281	AX-111063698	108.923
AX-108863232	3B_10537023	AX-108863232	106.824
AX-110076822	3B_10522489			Excalibur_c27782_1254	66.362
AX-109849213	3B_10577467	AX-110906246	108.923
AX-109312590	3B_10573304	AX-109312590	108.923
AX-109933467	3B_10706770			RAC875_c46237_294	68.7099
AX-111170051	3B_10401664			wsnp_BQ159467B_Ta_2_1	68.7099
AX-109496562	3B_10592247	AX-109496562	108.923
AX-110930516	3B_10756675	AX-108756436	168.616
AX-109292810	3B_10748266	AX-109292810	168.616
AX-110583221	3B_10453247	AX-110583221	168.616
AX-109048564	3B_10661492	AX-109048564	168.616
AX-110049777	3B_10449725	AX-108726308	168.616
AX-110023981	3B_10589731	AX-109508170	168.616
AX-109425958	3B_10458159	AX-108846623	168.616
AX-111549981	3B_10644226	AX-111549981	168.616
AX-111142543	3B_10757687	AX-109021724	168.616
AX-109351606	3B_8511047	AX-109351606	168.616
AX-108913095	3B_10771969	AX-108913095	168.616
AX-108929983	3B_10538415	AX-108892984	168.616
AX-108855934	3B_10744308	AX-109006630	228.37
AX-109984220	3B_10665335	AX-108864412	228.37
AX-108891293	3DL_6902508	AX-108891293	70.123
AX-111175023	3DL_6826112			D_GA8KES402HQTPI_166	111.195
AX-108830026	3DL_6947278	AX-110572347	62.18
AX-109859243	3DL_5209192	AX-109859243	64.588
AX-111623770	3DL_6953781	AX-111623770	64.588
AX-89577616	3DL_6955492	AX-89577616	65.211
AX-109431678	3DL_6838863	AX-109431678	68.758
AX-89337262	3DL_6916150	AX-110420803	85.437
AX-110282866	3DL_6943914	AX-110282866	86.56
AX-111501091	3DL_6923236	AX-110403149	204.342	BS00063848_51	143.007
AX-108759769	3DL_6954009	AX-108759769	204.342	IAAV5582	140.626
AX-110946337	3DL_5527318	AX-108813985	204.342
AX-109298013	3DL_6953316	AX-109298013	204.342
AX-110945379	3DL_6848476	AX-109427321	204.342
AX-109731594	3DL_6890016	AX-109731594	204.342
AX-111373231	3DL_6933525	AX-109435322	204.342
AX-109279247	3DL_6890069	AX-108796676	204.342
AX-110211661	3DL_6915294	AX-110211661	204.342
AX-110024196	3DL_2492423	AX-110024196	204.342
AX-110613756	3DL_6935485	AX-109511351	204.342
AX-111473752	3DL_6899756	AX-110384490	204.342
AX-109853722	3DL_6903476	AX-109490029	204.342
AX-94812690	3DL_6845780	AX-108861020	204.342	Excalibur_c54670_110	142.318
AX-111657028	3DL_6922276	AX-109513553	204.342
AX-108810526	3DL_6941286	AX-108810526	204.342
AX-109399883	3DL_6953432	AX-109374184	204.342
AX-108728766	3DL_6911804	AX-108728766	204.342
AX-110392760	3DL_6933749	AX-110392760	204.342
AX-111586038	3DL_6948432	AX-111164459	204.342
AX-94923751	3DL_6851200	AX-94923751	204.342
AX-111011888	3DL_6952405	AX-110220794	204.342
AX-109873102	3DL_6889597	AX-109873102	204.342
AX-111292997	3DL_5183394	AX-110529802	204.342
AX-110800041	3DL_6897159	AX-110800041	204.342
AX-109387530	3DL_6892724	AX-109387530	204.342
AX-110939237	3DL_6862757	AX-110939237	204.342
AX-110121362	3DL_6953688	AX-108877244	204.342
AX-109281796	3DL_6953688	AX-108877244	204.342
AX-111636281	3DL_6955174	AX-111636281	204.342
AX-111548568	3DL_6951186	AX-111548568	204.342
AX-109986750	3DL_6914007	AX-108833115	204.342
AX-109427321	3DL_6848476	AX-109427321	204.342
AX-110572798	3DL_6933749	AX-110392760	204.342
AX-110686928	3DL_6922276	AX-109513553	204.342
AX-111636633	3DL_6954568	AX-111376936	204.342
AX-109163139	3DL_6828565	AX-109163139	204.342
AX-111474340	3DL_6897159	AX-110800041	204.342
AX-110408939	3DL_6949579	AX-110408939	204.342
AX-111635116	3DL_6952019	AX-109585473	204.342
AX-109696871	3DL_2062877	AX-109696871	204.342
AX-111728555	3DL_6954210	AX-110943935	204.342	RFL_Contig3966_1511	142.318
AX-109861780	3DL_6822396	AX-109861780	204.342
AX-110385364	3DL_6840939	AX-108773791	204.342
AX-109926097	3DL_6922239	AX-109926097	204.342
AX-110962635	3DL_6901380	AX-108761856	204.342
AX-109140326	3DL_1731718	AX-109140326	204.342
AX-111872820	3DL_6942088	AX-108898914	204.342
AX-109883347	3DL_6948735	AX-109407861	204.342
AX-110917154	3DL_6801495	AX-110917154	204.342
AX-111559002	3DL_6889915	AX-108761723	204.342	D_GB5Y7FA01C749Y_212	143.007
AX-109495566	3DL_6944115	AX-109495566	204.342
AX-110824141	3DL_6946982	AX-108759136	204.342
AX-108779450	3DL_6889915	AX-108761723	204.342	D_GB5Y7FA01C749Y_212	143.007
AX-111027145	3DL_6900662	AX-109305673	204.342
AX-109494245	3DL_6955261	AX-109494245	204.342
AX-110957450	3DL_6912152	AX-110957450	204.342	wsnp_Ex_c12963_20529964	143.007
AX-95630873	3DL_6951980	AX-108902451	204.342	Excalibur_c46790_502	142.318
AX-110160363	3DL_6910996	AX-110160363	92.141
AX-108889732	3DL_6854791	AX-108889732	92.141
AX-89662133	3DL_6920575	AX-89662133	198.904
AX-110037813	3DL_6949111	AX-110037813	181.773
AX-110923271	3DL_6806467	AX-109306356	194.384	BobWhite_c332_340	156.062
AX-108783562	3DL_6902851			D_F1BEJMU01DVMII_118	149.003
AX-110989777	3DL_6895820	AX-109279128	195.498
AX-95164655	3DL_6916608			CAP12_rep_c3953_177	143.007
AX-109883264	3DL_6806467	AX-109306356	194.384	BobWhite_c332_340	156.062
AX-111724524	3DL_6920580			Ex_c25945_133	143.007
AX-110928557	3DL_6896560			Kukri_c43464_89	149.003
AX-109941911	3DL_6952026			D_contig15178_246	143.007
AX-110458739	3DL_6806467	AX-109306356	194.384	BobWhite_c332_340	156.062
AX-94894879	3DL_6896560			Kukri_c43464_89	149.003
AX-109927112	3DL_6950913			JD_c7714_954	143.007
AX-109907925	3DL_6952840	AX-109907925	196.669
AX-109280169	3DL_6907231			wsnp_Ex_c14027_21925404	143.007
AX-109378487	3DL_6947409	AX-109313294	196.669
AX-110545388	3DL_6952939	AX-108970026	196.669
AX-110928305	3DL_6913960	AX-110928305	196.669
AX-111672631	3DL_981958	AX-111672631	196.669
AX-111477086	3DL_6906606	AX-108844795	196.669
AX-109892637	3DL_6948744	AX-109316936	196.669
AX-110283220	3DL_6848156	AX-109193210	196.669
AX-110007849	3DL_6952939	AX-108970026	196.669
AX-110010735	3DL_6846302	AX-109109105	196.669
AX-109741209	3DL_6955425	AX-109741209	196.669
AX-111162584	3DL_6948744	AX-109316936	196.669
AX-110474974	3DL_6806909	AX-110474974	196.669
AX-110449739	3DL_6914427	AX-110449739	196.669
AX-110960852	3DL_6919248	AX-109856652	196.669
AX-111533206	3DL_4815476	AX-109862985	196.669
AX-111920409	3DL_6895703	AX-110666566	196.669
AX-110932084	3DL_6951471	AX-110366091	196.669
AX-111623698	3DL_6926917	AX-109406524	196.669
AX-108834585	3DL_6951471	AX-110366091	196.669
AX-111552250	3DL_6927827	AX-109307041	196.669	CAP8_c1057_105	143.007
AX-111160499	3DL_6952939	AX-108970026	196.669
AX-111510480	3DL_6951936	AX-108859826	196.669
AX-111125474	3DL_6907231			wsnp_Ex_c14027_21925404	143.007
AX-111091132	3DL_6947409	AX-109313294	196.669
AX-110588659	3DL_3902336	AX-109294710	196.669
AX-111502521	3DL_6921424	AX-108834839	196.669
AX-110025083	3DL_6947409	AX-109313294	196.669
AX-110695238	3DL_6952229	AX-108800096	196.669
AX-110824697	3DL_6955357	AX-110824697	196.669
AX-109781651	3DL_6908280	AX-109244998	196.669
AX-111538354	3DL_5828608	AX-111538354	196.669
AX-110320468	3DL_6951720	AX-110320468	196.669
AX-111068370	3DL_6947788	AX-111068370	197.632	Tdurum_contig28070_213	143.007
AX-111481627	3DL_6900606	AX-111481627	198.112
AX-108795940	3DL_6952996	AX-108795940	189.437
AX-109578496	3DL_6935251	AX-109578496	182.545
AX-111964887	3DL_6927846	AX-111964887	110.95
AX-109835066	3DL_6910328	AX-108815009	110.95
AX-110886458	3DL_6955332	AX-108805433	110.95
AX-108877631	3DL_6942548	AX-108877631	110.95
AX-111461898	3DL_6818042	AX-109397341	110.95
AX-110825355	3DL_4041703	AX-108973867	110.95
AX-108959230	3DL_6951699	AX-108934391	110.95
AX-108908674	3DL_6939418	AX-108831052	110.95
AX-111234015	3DL_6941395	AX-108857773	110.95
AX-108931892	3DL_6953719	AX-108923538	110.95
AX-109051677	3DL_6919500	AX-108827151	110.95
AX-110931306	3DL_2371942	AX-110931306	110.95
AX-109833657	3DL_6910328	AX-108815009	110.95
AX-109913990	3DL_6939418	AX-108831052	110.95
AX-108934388	3DL_1737103	AX-108904099	110.95
AX-110476153	3DL_5259988	AX-110415293	110.95
AX-108730721	3DL_6839003	AX-108730721	110.95
AX-109296980	3DL_6889755	AX-109296980	110.95
AX-111115105	3DL_6921915	AX-109051523	110.95
AX-109879098	3DL_6956387	AX-109879098	110.95
AX-110925320	3DL_6892469	AX-109036383	110.95
AX-108812781	3DL_6910131	AX-108765630	110.95
AX-111519397	3DL_6895459	AX-111141723	110.95
AX-111215702	3DL_6951123	AX-109312859	110.95
AX-111219802	3DL_4938851	AX-111219802	110.95
AX-109413402	3DL_6952456	AX-108920026	110.95
AX-108951555	3DL_6910328	AX-108815009	110.95
AX-110557434	3DL_6954248	AX-109051017	110.95
AX-111461808	3DL_6954440	AX-109272824	110.95
AX-109829553	3DL_6862866	AX-109829553	110.95
AX-109486928	3DL_6913336	AX-109486928	110.95
AX-111023870	3DL_6829135	AX-111023870	110.95
AX-109278958	3DL_6919500	AX-108827151	110.95
AX-111912848	3DL_6955822	AX-108968432	110.95
AX-110824660	3DL_6951123	AX-109312859	110.95
AX-108977657	3DL_6871729	AX-108977657	110.95
AX-110214210	3DL_6934989	AX-108929970	110.95
AX-111144523	3DL_6929124	AX-108804971	110.95
AX-110284372	3DL_6953674	AX-110284372	110.95
AX-110915164	3DL_6951147	AX-110167056	110.95
AX-111025893	3DL_6920474	AX-109896409	110.95
AX-111487251	3DL_6911999	AX-108943621	110.95
AX-110935336	3DL_6862866	AX-109829553	110.95
AX-110021640	3DL_6907087	AX-110021640	112.828
AX-110914105	3DL_6941395	AX-108857773	110.95
AX-108934391	3DL_6951699	AX-108934391	110.95
AX-111908208	3DL_6909450	AX-110996157	110.95
AX-109347149	3DL_6861645	AX-109347149	110.95
AX-109865395	3DL_6860475	AX-109275199	110.95
AX-110049383	3DL_6889405	AX-109281196	110.95
AX-110201078	3DL_6922201	AX-110201078	110.95
AX-111212045	3DL_6898532	AX-108859381	110.95
AX-111080456	3DL_6790391	AX-111080456	110.95
AX-109347652	3DL_2672060	AX-109347652	110.95
AX-109817394	3DL_6894275	AX-109817394	110.95
AX-111565005	3DL_6915249	AX-111565005	110.95
AX-110055525	3DL_6950957	AX-109882533	110.95
AX-109286064	3DL_6933766	AX-109286064	110.95
AX-110538571	3DL_6898206	AX-108860278	110.95
AX-109271469	3DL_6808936	AX-109271469	110.95
AX-110408415	3DL_6822321	AX-110408415	110.95
AX-111520863	3DL_6948576	AX-111520863	110.95
AX-111074699	3DL_6949306	AX-108745995	110.95
AX-109657068	3DL_6898131	AX-108732478	110.95
AX-110905601	3DL_6768756	AX-109192553	110.95
AX-110817655	3DL_6873874	AX-110817655	110.95
AX-108947968	3DL_6951476	AX-110422259	110.95
AX-108831052	3DL_6939418	AX-108831052	110.95
AX-110956034	3DL_6951123	AX-109312859	110.95
AX-108863802	3DL_6928083	AX-108863802	110.95
AX-110378160	3DL_6810148	AX-108727882	110.223
AX-111328548	3DL_6917151	AX-111018810	110.223
AX-108939979	3DL_6889917	AX-108939979	110.223
AX-109918023	3DL_6685096	AX-109918023	119.972
AX-109435078	4AS_5949794	AX-109435078	42.073
AX-109583703	4AS_5944781	AX-109583703	42.073
AX-108754524	4AS_6008725	AX-108754524	42.073
AX-109426161	4AS_5934410	AX-109078034	45.327
AX-109819517	4AS_6008651	AX-109424088	45.327
AX-110554909	4AL_7092861			wsnp_Ex_c7528_12868250	51.1522
AX-111247327	4AL_7100654			BS00022160_51	48.9814
AX-110401690	4AL_7068037			wsnp_Ex_c21383_30513824	54.8292
AX-110389563	4AL_7105406	AX-110389563	77.3
AX-111525226	4AL_3477131			wsnp_JD_c8309_9321723	54.5121
AX-111607028	4AL_7068037			wsnp_Ex_c21383_30513824	54.8292
AX-110932017	4AL_7068037			wsnp_Ex_c21383_30513824	54.8292
AX-110021685	4AL_7022558			BS00040647_51	57.2992
AX-108794783	4AL_7173729	AX-108794783	81.864
AX-111548034	4AL_5349132	AX-108824646	81.864
AX-108935127	4AL_7172616	AX-108935127	81.864
AX-109964559	4AL_246367	AX-109964559	83.617
AX-110410494	4AL_7099001	AX-110410494	88.143
AX-108956680	4AL_7167725	AX-108956680	88.143
AX-108763710	4AL_7171659	AX-108763710	88.143
AX-108727175	4AL_7033571	AX-108756596	88.143
AX-111664836	4AL_3364653	AX-109442957	90.508
AX-109346617	4AL_7168762			BS00072025_51	66.2793
AX-109509317	4AL_7103719	AX-109509317	98.487
AX-109300019	4AL_7177062	AX-109846294	98.487
AX-110484132	4AL_7148216	AX-89614600	98.487
AX-109589014	4AL_7135267	AX-108853938	102.307
AX-111015902	4AL_6095877	AX-111015902	102.307
AX-109456475	4AL_7153245	AX-109456475	102.77
AX-109305727	4AL_7100777	AX-109305727	113.085
AX-111054150	4AL_5672996	AX-108863569	115.627
AX-110102976	4AL_7139663	AX-110102976	115.308	BS00108849_51	79.3403
AX-111118482	4AL_7077713	AX-111118482	120.592
AX-110122247	4AL_7139764	AX-110122247	127.493
AX-110497944	4AL_7163972	AX-110465239	127.493
AX-111710911	4AL_7081933	AX-111710911	126.989
AX-111522430	4AL_7157735			BS00072157_51	100.384
AX-109956400	4AL_7160844	AX-109956400	146.08
AX-110932543	4AL_141305	AX-108889285	146.08
AX-109305480	4AL_7083573	AX-109526746	159.96
AX-109904002	4AL_7143827	AX-108972719	159.96
AX-108747421	4AL_7155805	AX-108747421	161.551	wsnp_Ex_c6514_11307200	108.722
AX-110747056	4AL_7171070	AX-110747056	161.551
AX-109945829	4AL_7133446	AX-109863607	161.551
AX-110540654	4AL_7164339	AX-110540654	161.551
AX-109487849	4AL_7076248	AX-109487849	161.551
AX-110405786	4AL_7068264	AX-110363114	161.551
AX-108925385	4AL_7044321	AX-108925385	161.551
AX-111104133	4AL_7172292	AX-109531045	161.551
AX-111036491	4AL_7065362	AX-108928116	161.551
AX-109924291	4AL_7130889	AX-108785304	161.551
AX-109478485	4AL_7164389	AX-109478485	162.721
AX-111460300	4AL_7173070	AX-111460300	161.551
AX-111476734	4AL_7174478	AX-108939970	161.551
AX-109828375	4AL_7130120	AX-109828375	164.258
AX-111594504	4AL_7068969	AX-111594504	164.258
AX-110125472	4AL_7072906	AX-110125472	164.258
AX-109381947	4AL_7161642	AX-109381947	163.566
AX-111456095	4AL_7107983	AX-108762292	163.566
AX-110544777	4AL_7136826	AX-110544777	163.566	BS00101512_51	108.722
AX-109394766	4AL_7133803	AX-109330345	163.566
AX-108908030	4AL_7103894	AX-108908030	164.258
AX-111635237	4AL_7111935	AX-108772042	163.566
[truncated: 2,256 more rows]
