# Supplementary material for: Construction of a novel Wheat 55 K SNP array-derived genetic map and its utilization in QTL mapping for grain yield and quality related traits
Source: Front Genet. 2022 Aug 26;13:978880. doi: 10.3389/fgene.2022.978880 (PMC9462458; doi:10.3389/fgene.2022.978880)
Supplement: Supplementary file 1 [file DataSheet1.zip › Supplemantary files/Supplemantary Tables S1-S12.xlsx]

## Sheet: Table S1
Table S1 Primer sequences for KASP markers used in this study
Markes	Primer Seq Allele X	Primer Seq Allele Y	Primer Seq common
KASP14803	CAGACAACAAACACGTCCTCAG	GCAGACAACAAACACGTCCTCAA	CCAGTTCGGGATGTGAGAAACTGTA
KASP14805	CTAGGGTAATGGAGGTTGACCAA	TAGGGTAATGGAGGTTGACCAG	CTATTCACACATAGCCACAGGCCAA
KASP14806	GCGGGATACCATTGGCCGG	GTGCGGGATACCATTGGCCGA	ATATTCTGCGTGTCGCTGACTGGAA
KASP14807	ATTCGGGCGCGGATTTGGATG	CATTCGGGCGCGGATTTGGATT	GACACGCACGAGATATCCTCTGTT
KASP14873	ACCCCTTGTTATGTGCTGATCC	AGACCCCTTGTTATGTGCTGATCT	CAGTAACGCGAGCATTAATAAGATTAGTAA
KASP14909	AACACCTCTACTCCAAGTTGCAC	CAACACCTCTACTCCAAGTTGCAT	CCCCCTTCTGCTATTGTGTTCAAGAA
KASP14911	AGTCCCCTCGGTGGCG	GTAGTCCCCTCGGTGGCA	GCGGTTAGCCGAAGACAGAAGAAAT
KASP14912	GCACTTCACTGCCTGAGAAACTA	CACTTCACTGCCTGAGAAACTG	CTGTAGAGGAAGCAGGAACTTCTCAA
KASP14914	CAGGTTTTTTGTCATATCTAGGATGAC	CCAGGTTTTTTGTCATATCTAGGATGAT	CTATGACAAAAAATCATGACAGCAGCGAA
KASP14915	GCCAGATTGACTTGAGAACTCTTC	ATGCCAGATTGACTTGAGAACTCTTT	CATACGTCGGCTTCGGGGTCAA
KASP14917	ACTACTAATGTCGTCATCGCTACC	CACTACTAATGTCGTCATCGCTACT	GGGGTTGAAGAACATGTGGACGAT
KASP14919	TTCAATTCACCTGGCCAACACGAT	CAATTCACCTGGCCAACACGAC	GTTCGGCATCGTTTTGGCCAAGTAA
KASP14922	ACTCCCAAGCATACCAGATATGCT	TCCCAAGCATACCAGATATGCC	TCGAGGCTTTTAGCAATGACTGAAGTAA
KASP14924	TTCTCCACTTTTGGGGTCGACA	CTCCACTTTTGGGGTCGACG	TGAGATTCATTTGGGCCTATACTAGGAT
KASP14925	GCCAGCCGCGTCTGAGG	CGCCAGCCGCGTCTGAGA	TCACTCCTAAGATAGCACCATTGTACAT

## Sheet: Table S2
Table S2 Wheat55K SNP array-derived genetic map of the RIL population derived from the cross of Zhongkemai138 and Kechengmai2 (ZK-RILs)
	Genetic location		Physical location
SNP markers a	Possition (cM)	Chromosomes	Position (bp)	Chromosomes
AX-108804089	0	1A	14167187	1A
AX-108886928	19.982	1A	23993454	1A
AX-109075767	20.568	1A	30640143	1A
AX-108780484	20.568	1A	29283117	1A
AX-111028882	20.568	1A	27399864	1A
AX-110957772	20.568	1A	28640675	1A
AX-111637533	20.568	1A	31149967	1A
AX-109938673	20.568	1A	32433745	1A
AX-108878215	20.568	1A	29247456	1A
AX-110580754	20.568	1A	30138276	1A
AX-111583417	20.568	1A	32994161	1A
AX-108748699	20.568	1A	33067228	1A
AX-110575261	20.568	1A	32892073	1A
AX-110554446	20.568	1A	29980954	1A
AX-110005500	20.568	1A	568199946	7D
AX-109864205	20.568	1A	30276322	1A
AX-109383322	20.568	1A	29112856	1A
AX-109378567	20.568	1A	31948372	1A
AX-111234438	20.568	1A	28033411	1A
AX-109372364	20.568	1A	28608821	1A
AX-110007541	20.568	1A	33069794	1A
AX-108873053	20.568	1A	29047712	1A
AX-108877432	20.568	1A	30571345	1A
AX-111015470	20.568	1A	29787348	1A
AX-109422865	20.894	1A	33303446	1A
AX-111580123	20.894	1A	33293559	1A
AX-111464225	20.894	1A	33362578	1A
AX-108957758	20.894	1A	33371225	1A
AX-111677890	21.688	1A	39402087	1A
AX-108913233	21.964	1A	41534441	1A
AX-111457319	21.964	1A	38863602	1A
AX-111607717	21.964	1A	36844547	1A
AX-111549088	21.964	1A	39187006	1A
AX-110907506	21.964	1A	36839596	1A
AX-109991744	21.964	1A	39405650	1A
AX-111064355	21.964	1A	37983882	1A
AX-110942971	21.964	1A	38358652	1A
AX-108944717	21.964	1A	38721466	1A
AX-111122617	21.964	1A	471512127	6D
AX-111475213	21.964	1A	38710829	1A
AX-109416055	21.964	1A	39335351	1A
AX-109469190	21.964	1A	39615901	1A
AX-110050825	21.964	1A	37758288	1A
AX-110937991	21.964	1A	39808754	1A
AX-94584919	21.964	1A	39199439	1A
AX-111590048	21.964	1A	38727434	1A
AX-110500599	21.964	1A	40960841	1A
AX-110547665	21.964	1A	38471361	1A
AX-110397824	21.964	1A	41161631	1A
AX-111139240	21.964	1A	41150325	1A
AX-109905095	21.964	1A	41322476	1A
AX-111460308	21.964	1A	41519650	1A
AX-109483727	21.964	1A	39640174	1A
AX-108855740	21.964	1A	39428637	1A
AX-108892304	21.964	1A	39610005	1A
AX-110402352	21.964	1A	41374979	1A
AX-108844296	21.964	1A	41539181	1A
AX-111785968	21.964	1A	38874732	1A
AX-108749698	21.964	1A	39323907	1A
AX-110914868	21.964	1A	38737815	1A
AX-109830325	21.964	1A	39356928	1A
AX-111498508	21.964	1A	39964167	1D
AX-108869741	21.964	1A	39648308	1A
AX-108888974	21.964	1A	41076218	1A
AX-110971755	22.423	1A	49565767	1A
AX-89530267	22.423	1A	52058846	1A
AX-109508553	22.423	1A	51257366	1A
AX-110375459	22.423	1A	55931109	1A
AX-109857531	22.423	1A	48763191	1A
AX-110504930	22.423	1A	52827023	1A
AX-109623840	22.423	1A	56486029	1A
AX-108725829	22.423	1A	49898046	1A
AX-109963340	22.423	1A	49887166	1A
AX-109974494	22.423	1A	50700303	1D
AX-109341972	22.423	1A	52556843	1A
AX-109026070	22.423	1A	52451716	1A
AX-109954487	22.423	1A	43571864	1A
AX-108793255	22.423	1A	53448653	1A
AX-109399210	22.423	1A	50736861	1A
AX-110588524	22.423	1A	74232167	1B
AX-111459262	22.423	1A	49648237	1A
AX-109911956	22.423	1A	50911033	1A
AX-111779652	22.423	1A	50324161	1A
AX-108800518	22.423	1A	54587011	1A
AX-109288274	22.423	1A	52487581	1A
AX-110961101	22.423	1A	52871790	1A
AX-110493162	22.423	1A	52518808	1A
AX-109577194	22.423	1A	50776775	1A
AX-108917531	22.423	1A	53504339	1A
AX-109433977	22.423	1A	52939032	1A
AX-111073329	22.423	1A	49615732	1A
AX-112288543	22.82	1A	222918182	1A
AX-109481746	23.253	1A	62966031	1A
AX-111082528	23.253	1A	60620501	1A
AX-110947347	23.586	1A	50262504	1A
AX-108996008	23.908	1A	264212781	1A
AX-110362578	24.282	1A	255870742	1A
AX-110708254	24.282	1A	181427058	1A
AX-111532348	24.282	1A	106956052	1D
AX-109374083	24.282	1A	166611600	1A
AX-111147773	24.282	1A	302327038	1A
AX-111640111	24.282	1A	250067130	1A
AX-109373384	24.282	1A	113485463	1A
AX-109816411	24.282	1A	245524046	1A
AX-109944527	24.282	1A	118079725	1A
AX-110997190	24.282	1A	227474384	1A
AX-111628923	24.282	1A	165554317	1A
AX-110506787	24.282	1A	339794600	1A
AX-110546311	24.282	1A	232337882	1A
AX-109849380	24.282	1A	224806111	1A
AX-109835432	24.282	1A	228803205	1D
AX-111663855	24.282	1A	157627391	1A
AX-94520045	24.282	1A	232345622	1A
AX-110921727	24.282	1A	307479206	1A
AX-110924520	24.282	1A	154577503	1A
AX-111655605	24.282	1A	158195203	1A
AX-86174070	24.282	1A	238069501	1D
AX-110529238	24.282	1A	175157265	1A
AX-108955982	24.282	1A	129608688	1A
AX-109281866	24.282	1A	188562561	1A
AX-109837980	24.282	1A	302261356	1A
AX-109823713	24.282	1A	301150067	1A
AX-86163495	24.282	1A	305327634	1A
AX-110497464	24.282	1A	155069613	1A
AX-111498020	24.282	1A	200618617	1A
AX-109373293	24.282	1A	320331165	1A
AX-111472835	24.282	1A	242645598	1A
AX-111147123	24.282	1A	307044850	1A
AX-110455726	24.282	1A	259046156	1A
AX-111604825	24.282	1A	220784023	1A
AX-110134323	24.282	1A	104007449	1A
AX-109370163	24.282	1A	216870359	1A
AX-110542887	24.282	1A	307393226	1A
AX-111524633	24.282	1A	229272328	1A
AX-111554735	24.282	1A	308435085	1A
AX-110010493	24.282	1A	297196606	1A
AX-111717311	24.282	1A	308577911	1A
AX-109361287	24.282	1A	307037356	1A
AX-111453700	24.282	1A	261827656	1A
AX-111459247	24.282	1A	303347816	1A
AX-110995114	24.282	1A	176240971	6A
AX-110476734	24.282	1A	68732689	1A
AX-108868514	24.282	1A	305610455	1A
AX-108916488	24.282	1A	235779043	1A
AX-111604545	24.282	1A	301224236	1A
AX-109838548	24.282	1A	302897077	1A
AX-110516735	24.282	1A	144879044	1A
AX-108889133	24.282	1A	150452843	1A
AX-110490244	24.282	1A	140606095	1A
AX-109356616	24.282	1A	151877776	1A
AX-109502549	24.282	1A	120935225	1A
AX-109388848	24.282	1A	302905019	1A
AX-111213581	24.282	1A	282876671	1A
AX-110525765	24.282	1A	256704674	1A
AX-111535469	24.282	1A	175866121	1A
AX-111472392	24.282	1A	306615619	1A
AX-111007356	24.282	1A	254178731	1A
AX-110057830	24.282	1A	224870858	1A
AX-111087592	24.282	1A	239135357	1A
AX-108739032	24.282	1A	169645453	1A
AX-110383981	24.282	1A	191148259	1A
AX-110045084	24.282	1A	234129771	1A
AX-110174138	24.282	1A	232871946	1A
AX-111533945	24.282	1A	160058737	1A
AX-109304452	24.282	1A	343384498	1A
AX-111173601	24.282	1A	130000566	1A
AX-110176232	24.282	1A	203731542	1A
AX-108747751	24.282	1A	300927004	1A
AX-111685647	24.282	1A	232556987	1A
AX-110412867	24.282	1A	208887632	1A
AX-109059081	24.282	1A	229906983	1A
AX-110421810	24.282	1A	255302690	1A
AX-109363234	24.282	1A	120839817	1A
AX-110707584	24.282	1A	192937960	1A
AX-109629677	24.282	1A	237871720	1A
AX-110094282	24.282	1A	255874084	1A
AX-111529760	24.282	1A	258874259	1A
AX-111491669	24.282	1A	319889581	1A
AX-109041305	24.282	1A	151413406	1A
AX-108775719	24.282	1A	223879181	1A
AX-109083423	24.282	1A	189563721	1A
AX-109308451	24.282	1A	232324459	1A
AX-111711625	24.282	1A	110335699	1D
AX-111577225	24.282	1A	297275949	1A
AX-110019998	24.282	1A	186663050	1A
AX-110697418	24.282	1A	290340796	1A
AX-109397393	24.282	1A	237508842	1A
AX-111653805	24.282	1A	303930207	1A
AX-108776007	24.282	1A	301629688	1A
AX-109870524	24.282	1A	256938159	1A
AX-109044285	24.282	1A	170229156	1A
AX-110483935	24.282	1A	183911356	1A
AX-111623149	24.282	1A	202069044	1A
AX-111543997	24.282	1A	237447824	1A
AX-111139812	24.282	1A	305510741	1A
AX-109445371	24.282	1A	275765943	1A
AX-111580125	24.282	1A	308808764	1A
AX-109054331	24.282	1A	302218961	1A
AX-109856441	24.282	1A	302957016	1A
AX-109412526	24.282	1A	194931172	1A
AX-109060519	24.282	1A	273361109	1A
AX-110742672	24.282	1A	199422736	1A
AX-109012173	24.282	1A	298035146	1A
AX-111482811	24.282	1A	280713143	1A
AX-110423328	24.282	1A	104217185	1A
AX-111691295	24.282	1A	187758330	1A
AX-110381811	24.282	1A	308378953	1A
AX-111244393	24.282	1A	181877857	1A
AX-109272637	24.282	1A	140535423	1A
AX-108727808	24.282	1A	117198735	1A
AX-109315657	24.282	1A	188676789	1A
AX-110379012	24.282	1A	104577501	1A
AX-110024926	24.282	1A	195191628	1A
AX-110920806	24.282	1A	302198955	1A
AX-110429962	24.282	1A	245979865	1D
AX-111614711	24.282	1A	125625990	1A
AX-111716711	24.282	1A	145989432	1A
AX-111611766	24.282	1A	137073162	1D
AX-109352215	24.282	1A	130893478	1A
AX-109494616	24.282	1A	296216192	1A
AX-109481734	24.282	1A	169296330	1A
AX-109478542	24.282	1A	182091847	1A
AX-111120968	24.282	1A	138430485	1A
AX-108831238	24.282	1A	273386996	1A
AX-108844691	24.282	1A	343660786	1A
AX-109920244	24.282	1A	183530445	1A
AX-108761163	24.282	1A	139210387	1A
AX-109374200	24.282	1A	143777897	1A
AX-111694118	24.282	1A	141644287	1A
AX-110402839	24.282	1A	162652859	1A
AX-111736828	24.282	1A	339099164	1A
AX-109052393	24.282	1A	207300452	1A
AX-108894116	24.282	1A	191031667	1A
AX-108909611	24.282	1A	287060879	1A
AX-108773096	24.282	1A	257567868	1A
AX-110943562	24.282	1A	301211372	1A
AX-109408475	24.282	1A	307241217	1A
AX-110972193	24.282	1A	307694044	1A
AX-109352492	24.282	1A	309403817	1A
AX-111104213	24.282	1A	301178819	1A
AX-111068675	24.282	1A	298902323	1A
AX-109477256	24.282	1A	193139702	1A
AX-109927600	24.282	1A	273664555	1A
AX-110589197	24.282	1A	190464147	1A
AX-110054722	24.282	1A	282166597	1A
AX-109444497	24.282	1A	123191005	1A
AX-108836436	24.282	1A	307699255	1A
AX-109940152	24.282	1A	300923071	1A
AX-109989893	24.282	1A	127480694	1A
AX-110970456	24.282	1A	304020471	1A
AX-109451916	24.282	1A	307250848	1A
AX-111665684	24.282	1A	212005372	1A
AX-95632680	24.282	1A	192584143	1D
AX-110605785	24.282	1A	193117206	1A
AX-111014142	24.282	1A	250522845	1A
AX-111260564	24.282	1A	126782311	1A
AX-108922498	24.282	1A	296926649	1A
AX-111775939	24.282	1A	304177091	1A
AX-111717479	24.282	1A	305366269	1A
AX-110024284	24.282	1A	218318028	1A
AX-110711119	24.282	1A	280480897	1A
AX-109062434	24.282	1A	214925877	1A
AX-109900562	24.282	1A	273023672	1A
AX-110582426	24.282	1A	145624139	1A
AX-110613085	24.282	1A	177718222	1A
AX-109482959	24.282	1A	217313923	1A
AX-112289730	24.282	1A	251056214	1B
AX-110044204	24.282	1A	177787977	1A
AX-111053228	24.282	1A	215771690	1A
AX-94624330	24.282	1A	122545732	1D
AX-108956292	24.282	1A	146648894	1A
AX-108939302	24.282	1A	227479397	1A
AX-86169491	24.282	1A	301897446	1A
AX-110674740	24.282	1A	205760963	1A
AX-110732157	24.282	1A	237217350	1A
AX-111625323	24.282	1A	179526691	1A
AX-110197433	24.282	1A	195726653	1A
AX-110481676	24.282	1A	177213188	1A
AX-111503959	24.282	1A	159837871	1A
AX-110506780	24.282	1A	303913804	1A
AX-110670181	24.282	1A	224505553	1A
AX-111645533	24.282	1A	246571874	1A
AX-86169497	24.282	1A	220888618	1D
AX-108789891	24.282	1A	155021418	1A
AX-94594465	24.282	1A	127931424	1D
AX-111014967	24.282	1A	125151682	1A
AX-110661013	24.282	1A	147357348	1A
AX-108757985	24.282	1A	299279787	1A
AX-110012282	24.282	1A	277325947	1A
AX-111074330	24.282	1A	152463490	1A
AX-109073878	24.282	1A	208919355	1A
AX-111565811	24.282	1A	246689498	1A
AX-111592472	24.282	1A	204098520	1A
AX-109839840	24.282	1A	302625786	1A
AX-108982129	24.282	1A	308574638	1A
AX-109933317	24.282	1A	177104980	1A
AX-109446822	24.282	1A	307689339	1A
AX-109984571	24.282	1A	190418838	1A
AX-111214792	24.282	1A	174051620	1A
AX-110543399	24.282	1A	211609080	1A
AX-111066985	24.282	1A	151770693	1A
AX-112287645	24.282	1A	145371681	1A
AX-111220704	24.282	1A	226169251	1A
AX-108962907	24.282	1A	256928899	1A
AX-110019641	24.282	1A	256921730	1A
AX-110944731	24.282	1A	173663982	1A
AX-111827953	24.282	1A	184391623	1A
AX-108969133	24.282	1A	305112319	1A
AX-110136861	24.282	1A	224951219	1A
AX-109352454	24.282	1A	189961449	1A
AX-109429970	24.282	1A	301900885	1A
AX-109474889	24.282	1A	307030109	1A
AX-109301570	24.282	1A	202102148	1A
AX-109604123	24.282	1A	171959953	1A
AX-109653315	24.282	1A	152632526	1A
AX-110517610	24.282	1A	299493416	1A
AX-111135025	24.282	1A	220980710	1A
AX-111764359	24.282	1A	172354194	1A
AX-108858461	24.282	1A	243086378	1A
AX-109360159	24.282	1A	224827772	1A
AX-109396457	24.282	1A	220546882	1A
AX-110173584	24.282	1A	219097739	1A
AX-110176062	24.282	1A	181790400	1A
AX-109904449	24.282	1A	177673810	1A
AX-111048352	24.282	1A	170739197	1A
AX-110094223	24.282	1A	151875127	1A
AX-111044540	24.282	1A	149351066	1A
AX-110005437	24.282	1A	199537016	1A
AX-110481112	24.282	1A	170775745	1A
AX-109395545	24.282	1A	153282484	1A
AX-111786969	24.282	1A	158851516	1A
AX-109376096	24.282	1A	188469080	1D
AX-110733086	24.282	1A	169162315	1A
AX-109393173	24.282	1A	222215971	1A
AX-108749697	24.282	1A	242802728	1A
AX-94408765	24.282	1A	240127600	1D
AX-110990847	24.282	1A	182107390	1A
AX-108984979	24.282	1A	297375799	1A
AX-111777197	24.282	1A	228099303	1A
AX-111080813	24.282	1A	237363372	1D
AX-108945937	24.282	1A	211991014	1A
AX-109319023	24.282	1A	263031266	1A
AX-110482673	24.282	1A	241274358	1A
AX-108814201	24.282	1A	305404549	1A
AX-109516179	24.282	1A	334674684	1B
AX-111619451	24.282	1A	180422966	1A
AX-109815583	24.282	1A	343613464	1A
AX-109515706	24.282	1A	128759220	1A
AX-110061088	24.282	1A	158308198	1A
AX-111000942	24.282	1A	306147694	1A
AX-111178105	24.282	1A	264986108	1A
AX-108875042	24.282	1A	308200247	1A
AX-108791013	24.282	1A	308390287	1A
AX-109989391	24.282	1A	161145656	1A
AX-111120481	24.282	1A	303408441	1A
AX-110397170	24.282	1A	224218933	1A
AX-109006135	24.282	1A	301162281	1A
AX-110535485	24.282	1A	126956597	1A
AX-109109805	24.282	1A	100765540	1A
AX-110392127	24.282	1A	205684145	1A
AX-108820788	24.282	1A	148761862	1A
AX-111133220	24.282	1A	304849673	1A
AX-109948326	24.282	1A	250222542	1A
AX-109398102	24.282	1A	235093396	1A
AX-109337231	24.282	1A	337398248	1A
AX-111252231	24.282	1A	273153186	1A
AX-109044271	24.282	1A	164405027	1A
AX-109513987	24.282	1A	304991967	1A
AX-111532463	24.282	1A	227256286	1A
AX-111100390	24.282	1A	142261574	1A
AX-110372348	24.282	1A	301891673	1A
AX-111213190	24.282	1A	183231109	1A
AX-94446416	24.282	1A	305003259	1A
AX-109363703	24.282	1A	158927393	1A
AX-110153438	24.282	1A	248620951	1A
AX-110574139	24.282	1A	118502923	1A
AX-109083206	24.282	1A	134458272	1A
AX-109385130	24.282	1A	339515177	1A
AX-110129942	24.282	1A	308586490	1A
AX-110028283	24.282	1A	296308159	1A
AX-109391306	24.282	1A	170576918	1A
AX-109044272	24.282	1A	285475546	1A
AX-111831210	24.282	1A	207682308	1A
AX-110527751	24.282	1A	235203257	1A
AX-111509191	24.282	1A	159753474	1A
AX-109586394	24.282	1A	119055901	1A
AX-108800232	24.282	1A	339490020	1A
AX-109005483	24.282	1A	324487708	1A
AX-111241096	24.282	1A	261413196	1A
AX-109043096	24.282	1A	194151430	1A
AX-110493799	24.282	1A	295034581	1A
AX-110572036	24.282	1A	237415311	1D
AX-109102857	24.282	1A	225207090	1A
AX-108855105	24.282	1A	294347391	1A
AX-109949165	24.282	1A	307563596	1A
AX-110591803	24.282	1A	301487242	1A
AX-111701587	24.282	1A	338840092	1A
AX-111118849	24.282	1A	124498138	1A
AX-109608313	24.282	1A	205944327	1A
AX-108809445	24.282	1A	303727433	1A
AX-111286022	24.282	1A	177915740	1A
AX-111760906	24.282	1A	117817921	1A
AX-111452243	24.282	1A	193688508	1A
AX-109079516	24.282	1A	140798006	1A
AX-108732062	24.282	1A	104239968	1A
AX-111696338	24.282	1A	192642487	1A
AX-108768102	24.282	1A	105733454	1A
AX-111685259	24.282	1A	204379666	1A
AX-111477152	24.282	1A	225421369	1D
AX-110906010	24.282	1A	256932330	1A
AX-110194321	24.282	1A	216836831	1A
AX-109394821	24.282	1A	249392613	1A
AX-110014333	24.282	1A	104483910	1A
AX-110422936	24.282	1A	164470262	1A
AX-109283616	24.282	1A	142886341	1A
AX-110958760	24.282	1A	307610390	1A
AX-108817901	24.282	1A	307484595	1A
AX-108900097	24.282	1A	301537787	1A
AX-111138897	24.282	1A	148199517	1A
AX-111095246	24.282	1A	155701903	1A
AX-110195336	24.282	1A	304618998	1A
AX-109353936	24.282	1A	220533680	1A
AX-109032174	24.282	1A	339485802	1A
AX-110090831	24.282	1A	299424422	1A
AX-108943547	24.282	1A	307683536	1A
AX-95141662	24.282	1A	141899644	1D
AX-109419823	24.282	1A	144849451	1A
AX-111110976	24.282	1A	249112357	1A
AX-89424853	24.282	1A	267158312	1A
AX-110564120	24.282	1A	177526266	1A
AX-111034289	24.282	1A	301705343	1A
AX-111736507	24.282	1A	101770682	1A
AX-112288580	24.282	1A	177482550	1A
AX-110065790	24.282	1A	170032297	1A
AX-110171429	24.282	1A	235253099	1A
AX-108889807	24.282	1A	215568328	1A
AX-111101445	24.282	1A	152814564	1A
AX-111046724	24.79	1A	167364344	1A
AX-110973817	25.372	1A	347915716	1A
AX-109876087	25.372	1A	373317133	1B
AX-111573469	25.372	1A	348713522	1A
AX-110415470	25.372	1A	368751988	1A
AX-108894614	25.372	1A	368858212	1A
AX-109994147	25.372	1A	368873223	1A
AX-108735953	25.372	1A	346492165	1A
AX-110678638	25.372	1A	345994822	1A
AX-111258903	25.372	1A	349388226	1A
AX-110990436	25.372	1A	349517263	1A
AX-108899495	25.372	1A	146944525	2A
AX-110563586	25.372	1A	344919904	1A
AX-109886270	25.372	1A	344324191	1A
AX-95631099	25.372	1A	272322143	1D
AX-108924811	25.372	1A	648222435	2A
AX-108886049	25.372	1A	351147731	1A
AX-111664356	25.372	1A	343695123	1A
AX-111494269	26.105	1A	432558607	1A
AX-110629172	26.105	1A	403654758	1A
AX-110104943	26.105	1A	407329615	1A
AX-108762805	26.105	1A	424801331	1A
AX-108965029	26.105	1A	423661168	1A
AX-108909230	26.105	1A	407357276	1A
AX-109905627	26.197	1A	402928216	1A
AX-110058611	26.241	1A	388151215	1A
AX-109333238	26.241	1A	400968877	1A
AX-109442555	26.241	1A	392353773	1A
AX-89488696	26.241	1A	399495144	1A
AX-111693378	26.241	1A	402488974	1A
AX-109447567	26.241	1A	399836102	1A
AX-110083753	26.241	1A	396263084	1A
AX-111797559	26.241	1A	390507826	1A
AX-111682431	26.241	1A	395311035	1A
AX-110026253	26.241	1A	392779500	1A
AX-111586048	26.241	1A	388156145	1A
AX-110529297	26.241	1A	392280453	1A
AX-108795741	26.241	1A	388525132	1A
AX-108869577	26.241	1A	388612585	1A
AX-109428393	26.241	1A	392321303	1A
AX-108923220	26.241	1A	392530217	1A
AX-111760816	26.241	1A	387832642	1A
AX-109619286	26.241	1A	390708631	1A
AX-111499685	26.241	1A	387810557	1A
AX-108990531	26.241	1A	315544083	1D
AX-112291160	26.241	1A	308585264	1D
AX-108754160	26.241	1A	394404698	1A
AX-109928433	26.241	1A	388829623	1A
AX-109325332	26.241	1A	381272312	1A
AX-109902759	26.241	1A	388463063	1A
AX-108774950	26.725	1A	396285388	1A
AX-109827458	27.329	1A	436673104	1A
AX-110483249	27.329	1A	438628325	1A
AX-110934682	27.329	1A	435216987	1A
AX-109382783	27.329	1A	439278403	1A
AX-111654904	27.329	1A	438884572	1A
AX-110949263	27.329	1A	336554164	1D
AX-109284745	27.329	1A	438701985	1A
AX-110918774	27.329	1A	436338134	1A
AX-110507437	27.329	1A	435735559	1A
AX-110030576	27.329	1A	336555711	1D
AX-108797381	27.329	1A	437585650	1A
AX-109277966	27.329	1A	439411843	1A
AX-112288426	27.329	1A	451732029	1B
AX-109882341	27.329	1A	439403944	1A
AX-110962182	27.329	1A	435449721	1A
AX-110548582	27.329	1A	438540500	1A
AX-108969215	27.329	1A	438649334	1A
AX-110545296	27.329	1A	438659491	1A
AX-110414497	27.329	1A	436545387	1A
AX-110552588	29.049	1A	450044568	1A
AX-109038718	29.049	1A	457075669	1A
AX-110059793	29.049	1A	451066576	1A
AX-111097762	29.049	1A	449612997	1A
AX-109596516	29.049	1A	450665319	1A
AX-109387872	29.049	1A	456284165	1A
AX-111578749	29.049	1A	453766194	1A
AX-110520028	29.812	1A	461515568	1A
AX-109333149	29.96	1A	462796298	1A
AX-110967537	30.31	1A	463302140	1A
AX-110409504	30.59	1A	462748339	1A
AX-109270916	31.06	1A	465250056	1A
AX-111483492	31.06	1A	465427748	1A
AX-109930799	31.06	1A	464896755	1A
AX-109277077	31.06	1A	465011804	6D
AX-108906028	31.06	1A	465140108	6D
AX-110071250	31.06	1A	465042958	6D
AX-110918412	31.06	1A	464926754	6D
AX-111281797	31.06	1A	464849536	6D
AX-109407666	31.06	1A	464842502	6D
AX-109534404	31.06	1A	464945303	6D
AX-109552303	31.06	1A	464948824	6D
AX-109187506	31.06	1A	464951384	6D
AX-108727531	31.06	1A	465072586	6D
AX-109421579	31.06	1A	465146268	6D
AX-109289307	31.06	1A	464855175	6D
AX-109829488	31.06	1A	465137366	6D
AX-110076229	31.06	1A	464941204	6D
AX-111253390	31.06	1A	464989754	6D
AX-108976043	31.06	1A	464841053	6D
AX-110131264	31.06	1A	464977927	6D
AX-94690347	31.06	1A	351396503	4B
AX-94575410	31.06	1A	94230202	1B
AX-110535288	31.06	1A	98912262	1B
AX-109973726	32.901	1A	473031190	1A
AX-110073899	32.901	1A	471325356	1A
AX-110502414	32.901	1A	468734844	1A
AX-86172575	32.901	1A	472168995	1A
AX-110032820	32.901	1A	471272082	1A
AX-110173895	32.901	1A	473571015	1A
AX-111766070	32.901	1A	471285675	1A
AX-89670922	32.901	1A	470685540	1A
AX-109529745	32.901	1A	373996844	1D
AX-111671169	33.855	1A	492016867	1A
AX-110580136	34.501	1A	491145920	1A
AX-110932807	34.501	1A	492197904	1A
AX-110911382	34.501	1A	491497298	1A
AX-110499408	34.501	1A	491306337	1A
AX-109408265	34.501	1A	395715624	1D
AX-108828312	34.501	1A	492611483	1A
AX-109838442	34.501	1A	392530977	1D
AX-109565465	34.501	1A	492201015	1A
AX-110503827	34.501	1A	490018326	1A
AX-108765611	34.501	1A	491491058	1A
AX-109491193	34.501	1A	489273093	1A
AX-111645696	34.501	1A	492821881	1A
AX-110913585	34.501	1A	491759706	1A
AX-110418193	34.501	1A	491152346	1A
AX-109833636	34.501	1A	489266546	1A
AX-110490555	34.501	1A	489705262	1A
AX-109516730	34.837	1A	494349198	1A
AX-110468518	34.837	1A	494120837	1A
AX-95129686	34.837	1A	391277321	1D
AX-110966578	35.073	1A	494739725	1A
AX-110527156	35.073	1A	494441697	1A
AX-110463408	35.073	1A	494722940	1A
AX-111051124	35.073	1A	494670694	1A
AX-109375456	35.466	1A	496145031	1A
AX-110461795	36.123	1A	496463813	1A
AX-111455992	36.123	1A	496472800	1A
AX-110435002	36.123	1A	496390080	1A
AX-108728517	36.202	1A	497013418	1A
AX-110462732	36.202	1A	400388510	1D
AX-110689628	36.202	1A	496835688	1A
AX-111687984	36.202	1A	400392053	1D
AX-109039717	36.202	1A	496855377	1A
AX-109290544	37.587	1A	499019324	1A
AX-111047177	37.587	1A	498529493	1A
AX-108975356	37.587	1A	498451353	1A
AX-109384637	37.587	1A	498322768	1A
AX-111022844	37.587	1A	498657709	1A
AX-110657398	37.587	1A	498180657	1A
AX-110944794	37.587	1A	498282224	1A
AX-110557242	37.587	1A	499248668	1A
AX-111235717	37.587	1A	499354178	1A
AX-109499408	37.587	1A	498275937	1A
AX-111143912	37.587	1A	403068802	1D
AX-111700821	37.587	1A	498667278	1A
AX-111581121	38.127	1A	500660966	1A
AX-109330936	38.243	1A	500432082	1A
AX-111671030	38.577	1A	501158869	1A
AX-108766125	38.577	1A	502860184	1A
AX-111600781	38.577	1A	503552667	1A
AX-111454665	38.577	1A	501112198	1A
AX-110046566	38.577	1A	503449764	1A
AX-110416222	38.577	1A	502640437	1A
AX-111562602	38.577	1A	505476490	1A
AX-111615434	38.577	1A	209400529	7A
AX-111594045	38.577	1A	505482919	1A
AX-111562763	38.577	1A	503782336	1A
AX-111010776	38.577	1A	406546669	1D
AX-109963328	38.577	1A	502507293	1A
AX-111114355	38.577	1A	501104919	1A
AX-108974223	38.577	1A	505674657	1A
AX-110014194	38.577	1A	500976412	1A
AX-110675424	38.577	1A	500965903	1A
AX-108904598	38.577	1A	501988383	1A
AX-111824379	38.577	1A	8927912	3A
AX-109056654	38.577	1A	500973930	1A
AX-108835098	38.577	1A	501460486	1A
AX-108831269	38.577	1A	504092846	1A
AX-110637955	38.577	1A	503314727	1A
AX-111481325	38.577	1A	502503189	1A
AX-110474826	38.577	1A	502839134	1A
AX-108944057	38.577	1A	502015726	1A
AX-111650121	38.577	1A	503513121	1A
AX-109373183	38.577	1A	502043937	1A
AX-110674286	38.577	1A	501997666	1A
AX-109322511	38.577	1A	504236133	1A
AX-109335303	39.136	1A	510988465	1A
AX-89412085	39.358	1A	510998568	1A
AX-111643857	39.358	1A	510448017	1A
AX-109421152	39.358	1A	511449091	1A
AX-109454021	39.358	1A	510688604	1A
AX-110527550	39.358	1A	511101674	1A
AX-109882371	39.358	1A	511120304	1A
AX-110430171	39.358	1A	511774928	1A
AX-110172267	39.358	1A	512008147	1A
AX-109903085	39.358	1A	511098496	1A
AX-109412346	39.358	1A	511414090	1A
AX-111031603	39.358	1A	511269746	1A
AX-108881024	39.358	1A	510758876	1A
AX-110168974	39.358	1A	413700220	1D
AX-94618546	39.358	1A	537659360	1B
AX-109365980	39.358	1A	510825984	1A
AX-109584804	39.358	1A	81913924	1A
AX-110948728	39.358	1A	512280537	1A
AX-108790622	39.358	1A	511001729	1A
AX-109351333	39.358	1A	510805968	1A
AX-108920635	39.358	1A	511492718	1A
AX-110366134	39.358	1A	510937319	1A
AX-110925138	39.358	1A	510852692	1A
AX-108898845	39.358	1A	511239674	1A
AX-110057101	39.358	1A	512454051	1A
AX-109323832	39.358	1A	512247589	1A
AX-110945419	39.358	1A	511624257	1A
AX-111092912	39.358	1A	510904094	1A
AX-109870507	39.358	1A	511406816	1A
AX-110592362	39.358	1A	512441971	1A
AX-109869264	39.358	1A	511252371	1A
AX-110485750	39.358	1A	511487134	1A
AX-111835313	39.358	1A	510850578	1A
AX-110370624	39.458	1A	511599359	1A
AX-111611028	40.062	1A	513888893	1A
AX-109368433	40.062	1A	416616313	1D
AX-111106193	40.062	1A	514192701	1A
AX-109354879	40.062	1A	514117863	1A
AX-109941876	40.062	1A	513884474	1A
AX-110459589	40.062	1A	513725937	1A
AX-109514069	40.062	1A	514031225	1A
AX-110989752	40.186	1A	513904271	1A
AX-110671993	40.186	1A	514100910	1A
AX-111451910	40.186	1A	514317419	1A
AX-111757297	40.186	1A	514255726	1A
AX-110498098	40.186	1A	416933486	1D
AX-108867098	40.186	1A	513717222	1A
AX-109326813	40.186	1A	513859578	1A
AX-110121885	40.186	1A	513843360	1A
AX-110963581	40.421	1A	781082504	2B
AX-110127899	40.421	1A	514534305	1A
AX-109048694	40.421	1A	514336673	1A
AX-111792975	40.421	1A	514435407	1A
AX-111522447	40.708	1A	516561655	1A
AX-111126727	40.708	1A	517070424	1A
AX-109902402	40.708	1A	516644685	1A
AX-109377040	40.708	1A	515556233	1A
AX-108750231	40.708	1A	517122037	1A
AX-109299945	40.708	1A	516541071	1A
AX-108814432	40.708	1A	514662114	1A
AX-108860440	40.708	1A	516049524	1A
AX-111616300	40.708	1A	517100271	1A
AX-111465033	40.708	1A	514638025	1A
AX-110513734	40.708	1A	516012760	1A
AX-110076355	40.708	1A	516431094	1A
AX-110997024	40.708	1A	515836534	1A
AX-111523929	40.708	1A	516381475	1A
AX-111149806	40.708	1A	516581302	1A
AX-109905829	40.708	1A	515549297	1A
AX-110546430	40.708	1A	515941266	1A
AX-108738272	40.708	1A	517182520	1A
AX-109598421	40.708	1A	517146031	1A
AX-109904229	40.708	1A	516450349	1A
AX-109827001	40.708	1A	516040445	1A
AX-110611419	40.708	1A	514695408	1A
AX-110603804	40.708	1A	514570473	1A
AX-111590181	40.708	1A	515596766	1A
AX-111118068	40.708	1A	514565600	1A
AX-110447358	40.708	1A	514634686	1A
AX-110058285	40.708	1A	516357264	1A
AX-111730467	40.708	1A	411560804	1D
AX-108726928	40.708	1A	510290323	1A
AX-110535560	40.708	1A	510341626	1A
AX-111151160	40.708	1A	507777477	1A
AX-110062154	40.708	1A	509846824	1A
AX-108882911	40.708	1A	410742008	1D
AX-111531125	40.708	1A	508277981	1A
AX-110098461	40.708	1A	510185691	1A
AX-111504145	40.708	1A	509842379	1A
AX-109404607	40.708	1A	510344254	1A
AX-111069267	40.708	1A	509030875	1A
AX-110548190	40.708	1A	508356994	1A
AX-109492416	40.708	1A	509019862	1A
AX-110669842	40.708	1A	508213220	1A
AX-109289149	40.708	1A	508501325	1A
AX-110622943	40.708	1A	510352254	1A
AX-108913710	40.708	1A	510296498	1A
AX-111104839	40.708	1A	508186184	1A
AX-110671802	40.708	1A	509780359	1A
AX-108817975	40.708	1A	509849873	1A
AX-110548430	40.708	1A	509858776	1A
AX-111524059	40.708	1A	510442958	1A
AX-111835596	40.708	1A	509977264	1A
AX-110920834	40.708	1A	508729348	1A
AX-111051754	40.708	1A	509688816	1A
AX-108742844	40.708	1A	509009474	1A
AX-109859361	41.294	1A	521901722	1A
AX-111761395	41.294	1A	522915052	1A
AX-108931576	41.294	1A	522152646	1A
AX-110026141	41.294	1A	524387390	1A
AX-110145411	41.294	1A	529425141	1A
AX-110971776	41.294	1A	521948085	1A
AX-111787913	41.294	1A	426754997	1D
AX-111079826	41.294	1A	522149430	1A
AX-110049263	41.294	1A	529255749	1A
AX-109291705	41.294	1A	521943229	1A
AX-110597663	41.294	1A	522132035	1A
AX-109938803	41.294	1A	529583581	1A
AX-110560002	41.294	1A	522124813	1A
AX-108786259	41.294	1A	522002909	1A
AX-109937019	41.294	1A	525123752	1A
AX-111511867	41.462	1A	527884664	1A
AX-110674338	42.367	1A	531480943	1A
AX-110595454	42.367	1A	531823869	1A
AX-111506913	42.611	1A	535279762	1A
AX-111132934	42.611	1A	340296973	1D
AX-110047605	42.611	1A	440027652	1A
AX-110395170	42.611	1A	440013380	1A
AX-111485169	43.039	1A	534849319	1A
AX-109981273	43.281	1A	535451751	1A
AX-110980965	43.281	1A	535390558	1A
AX-111166388	43.281	1A	535329857	1A
AX-110471077	43.281	1A	535497421	1A
AX-110959058	43.281	1A	535422734	1A
AX-111454199	43.281	1A	535387249	1A
AX-111617687	43.483	1A	535310789	1A
AX-109849752	43.483	1A	535716134	1A
AX-111826929	43.483	1A	535756619	1A
AX-109530053	43.483	1A	535444811	1A
AX-110373703	43.786	1A	535733098	1A
AX-110142186	45.018	1A	536927477	1A
AX-94383682	0	1B	168933	1B
AX-108841881	5.133	1B	6186314	1B
AX-110581775	5.94	1B	5848759	1B
AX-109356873	12.873	1B	8044329	1B
AX-95149706	12.873	1B	80308278	1D
AX-89757632	13.447	1B	8181237	1B
AX-94386653	17.39	1B	9579537	1A
AX-109915366	18.606	1B	14507019	1B
AX-110935924	18.606	1B	14496606	1B
AX-108924814	18.606	1B	13405846	1B
AX-111575564	18.606	1B	14946039	1B
AX-109382802	18.606	1B	14711675	1B
AX-109052352	20.732	1B	16304211	1B
AX-111220543	21.774	1B	15904008	1B
AX-111572690	24.963	1B	22148340	1B
AX-111633663	25.958	1B	26308063	1B
AX-111461434	27.693	1B	29039714	1B
AX-111626947	27.693	1B	29074265	1B
AX-110547751	28.023	1B	31911294	1B
AX-108820304	29	1B	49177247	1B
AX-94550983	29.537	1B	47624804	1B
AX-110121074	29.537	1B	49219272	1B
AX-109372911	29.537	1B	47604434	1B
AX-110707768	29.537	1B	46026350	1B
AX-110392539	29.537	1B	52697624	1B
AX-94755434	29.537	1B	51988927	1B
AX-108777082	29.537	1B	44616742	1B
AX-108725289	29.537	1B	46643342	1B
AX-110671786	29.537	1B	45804513	1B
AX-110541150	29.537	1B	52700618	1B
AX-110492725	29.537	1B	45202093	1B
AX-94629266	29.537	1B	48347082	1B
AX-108989153	30.733	1B	56620730	1B
AX-109305834	32.847	1B	60437006	1B
AX-109401500	32.847	1B	60453152	1B
AX-108791181	33.332	1B	69504961	1B
AX-111079852	33.332	1B	67683608	1B
AX-110371870	33.332	1B	74235632	1B
AX-94788097	33.332	1B	48864113	1D
AX-108844753	33.332	1B	69556346	1B
AX-109902907	33.332	1B	72694884	1B
AX-94390392	33.332	1B	69563251	1B
AX-109998934	33.332	1B	77974245	1B
AX-110478026	34.945	1B	303276220	1B
AX-110599593	35.784	1B	112190746	1B
AX-94981940	35.784	1B	70594580	1D
AX-94727183	35.784	1B	59521490	1D
AX-110405660	35.784	1B	118116088	1B
AX-94992565	35.784	1B	69097060	1D
AX-109922720	35.784	1B	99690453	1B
AX-109308190	35.784	1B	109714914	1B
AX-111067851	35.784	1B	109694931	1B
AX-109870513	35.784	1B	73982495	1D
AX-86172163	35.784	1B	59523881	1D
AX-111819780	35.784	1B	118205520	1B
AX-95101080	35.784	1B	66178832	1D
AX-108816481	35.784	1B	490124965	2D
AX-111074453	35.784	1B	582666799	2B
AX-110482877	35.784	1B	582806782	2B
AX-111054244	35.784	1B	585752018	2B
AX-110468810	36.423	1B	302543376	1B
AX-108745133	36.423	1B	302201633	1B
AX-111021543	36.423	1B	301476003	1B
AX-109445381	36.423	1B	301154751	1B
AX-111011964	36.423	1B	307426428	1B
AX-110079709	36.423	1B	300951268	1B
AX-108773732	36.423	1B	308568240	1B
AX-111464452	36.423	1B	205776754	3B
AX-109880017	36.423	1B	206174654	1D
AX-110010540	36.423	1B	303221633	1B
AX-95171328	36.423	1B	144780420	3D
AX-111631540	36.423	1B	303179102	1B
AX-109037969	36.423	1B	292197953	1B
AX-108903264	36.423	1B	297310505	1B
AX-111464795	36.423	1B	305274946	1B
AX-111464806	36.423	1B	309117266	1B
AX-111570613	36.423	1B	310394815	1B
AX-109895974	36.423	1B	301047877	1B
AX-95178761	36.423	1B	214825635	1D
AX-111119391	36.423	1B	305166632	1B
AX-109828771	36.423	1B	301062633	1B
AX-108974600	36.423	1B	298165959	1B
AX-109837407	36.423	1B	309485097	1B
AX-110062328	36.423	1B	303015449	1B
AX-110539535	36.423	1B	306229887	1B
AX-111540888	36.423	1B	310343590	1B
AX-111631282	36.423	1B	310623272	1B
AX-110434545	36.423	1B	307476180	1B
AX-109477840	36.423	1B	301252739	1B
AX-109370500	36.423	1B	304379346	1B
AX-94897165	36.423	1B	149510383	1A
AX-109852706	36.423	1B	290150747	1B
AX-111644760	36.423	1B	296235424	1B
AX-110462088	36.423	1B	305156213	1B
AX-109892965	36.423	1B	298123632	1B
AX-110439262	36.423	1B	308011260	1B
AX-111458696	36.423	1B	297495641	1B
AX-110063809	36.423	1B	293640241	1B
AX-111511728	36.423	1B	305280364	1B
AX-110362335	36.423	1B	305147418	1B
AX-109875036	36.423	1B	301226420	1B
AX-108912443	36.423	1B	300602258	1B
AX-109390977	36.423	1B	289799952	1B
AX-110569059	36.423	1B	297778217	1B
AX-109900946	36.423	1B	309706874	1B
AX-111522827	36.423	1B	305525205	1B
AX-109581702	36.423	1B	302655146	1B
AX-109912681	36.423	1B	309926926	1B
AX-110552541	36.423	1B	293996738	1B
AX-109896766	36.423	1B	310635411	1B
AX-109276531	36.423	1B	305416377	1B
AX-94745216	36.423	1B	206310742	1D
AX-110985269	36.423	1B	309491687	1B
AX-108885189	36.423	1B	308114219	1B
AX-109576163	36.423	1B	308634294	1B
AX-109524346	36.423	1B	300721817	1B
AX-109037319	36.743	1B	311227773	1B
AX-110996145	36.743	1B	336269086	1B
AX-110994000	36.743	1B	267428937	3B
AX-110552523	36.743	1B	311443293	1B
AX-110964239	36.743	1B	312924154	1B
AX-110601772	36.743	1B	313527527	1B
AX-108833424	36.743	1B	218408688	1D
AX-111591741	36.743	1B	312551503	1B
AX-94470119	37.027	1B	200099063	1B
AX-94676799	37.027	1B	114355558	1D
AX-94596291	37.027	1B	69617728	1D
AX-110363642	37.027	1B	173111213	1B
AX-109465515	37.027	1B	191947745	1B
AX-94711657	37.027	1B	121312078	1D
AX-95097638	37.027	1B	77364307	1D
AX-89589255	37.027	1B	130347856	1B
AX-110583246	37.027	1B	226892059	1B
AX-110910892	37.027	1B	215513562	1B
AX-94513697	37.027	1B	199868600	1D
AX-109447012	37.027	1B	241964344	1B
AX-111055647	37.027	1B	217169144	1B
AX-109017353	37.027	1B	83728982	1D
AX-109477679	37.027	1B	243605011	1B
AX-111604965	37.027	1B	264761965	1B
AX-109326859	37.027	1B	279447764	1B
AX-110394873	37.027	1B	257468986	1B
AX-109830928	37.027	1B	721553718	3A
AX-111746241	37.027	1B	288166975	1B
AX-109036617	37.027	1B	265641800	1B
AX-111525505	37.027	1B	249238338	1B
AX-110041028	37.027	1B	252258417	1B
AX-109288613	37.027	1B	226794695	1B
AX-109932882	37.027	1B	241956061	1B
AX-111122222	37.027	1B	267335673	1B
AX-110561085	37.027	1B	276291840	1B
AX-109939895	37.027	1B	259974901	1B
AX-110420553	37.027	1B	265815992	1B
AX-110600824	37.027	1B	278927022	1B
AX-111613078	37.027	1B	281068820	1B
AX-108819886	37.027	1B	251030013	1B
AX-111531877	37.027	1B	273050797	1B
AX-109846519	37.027	1B	269315273	1B
AX-108775044	39.767	1B	411415634	1B
AX-110465372	41.198	1B	450224765	1B
AX-108888595	41.393	1B	443566817	1B
AX-111718312	41.393	1B	443484707	1B
AX-110916659	41.649	1B	448348240	1B
AX-110740315	42.025	1B	461705300	1B
AX-108765481	42.025	1B	482431159	1B
AX-109944046	42.025	1B	446826307	1B
AX-110904967	42.025	1B	486481641	1B
AX-108735424	42.025	1B	484739561	1B
AX-94534282	42.025	1B	447165501	1B
AX-94844716	42.025	1B	357434670	1D
AX-110610353	42.025	1B	334460337	1D
AX-94648809	42.025	1B	330550123	1D
AX-108775647	42.025	1B	486795797	1B
AX-108932721	42.025	1B	487404099	1B
AX-110043717	42.025	1B	449549036	1B
AX-111643970	42.025	1B	91173808	6D
AX-109869151	42.025	1B	486496134	1B
AX-110607797	42.025	1B	486913133	1B
AX-108879617	42.025	1B	481538723	1B
AX-86172300	42.025	1B	360355452	1D
AX-111017605	42.025	1B	484587447	1B
AX-110558071	42.025	1B	480977902	1B
AX-109577331	42.025	1B	486299673	1B
AX-110087213	42.025	1B	486971402	1B
AX-108842989	42.025	1B	483623510	1B
AX-109652390	42.025	1B	481904110	1B
AX-109830149	42.025	1B	485598097	1B
AX-110555288	42.025	1B	447727029	1B
AX-111144554	42.025	1B	485281948	1B
AX-95180100	42.025	1B	359666474	1D
AX-111713196	42.025	1B	460578173	1B
AX-110492182	42.025	1B	480960946	1B
AX-111505048	42.025	1B	487144039	1B
AX-111648537	42.025	1B	447655533	1B
AX-108988596	42.025	1B	445439919	1B
AX-108839773	42.025	1B	446031216	1B
AX-111666373	42.025	1B	483865680	1B
AX-111599494	42.025	1B	444807465	1B
AX-109392936	42.025	1B	485696878	1B
AX-110950594	42.025	1B	484453536	1B
AX-109656024	42.025	1B	485191307	1B
AX-111594013	42.025	1B	449703049	1B
AX-110029221	42.025	1B	486535004	1B
AX-109508833	42.025	1B	485745375	1B
AX-111092429	42.025	1B	487007689	1B
AX-109033321	42.025	1B	449266654	1B
AX-110091847	42.025	1B	486488336	1B
AX-111520272	42.025	1B	447707420	1B
AX-109279049	42.025	1B	482192590	1B
AX-110200981	42.025	1B	462861787	1B
AX-109452517	42.025	1B	483904984	1B
AX-109845849	42.025	1B	460608232	1B
AX-109938889	42.025	1B	484375360	1B
AX-110411189	42.025	1B	484879710	1B
AX-111488672	42.025	1B	484456798	1B
AX-109997234	42.025	1B	481322247	1B
AX-109539628	42.025	1B	486975967	1B
AX-111564577	42.025	1B	481299708	1B
AX-108907775	42.025	1B	446901623	1B
AX-94508976	42.025	1B	484887575	1B
AX-109521502	42.025	1B	450290726	1B
AX-111045080	42.025	1B	446571839	1B
AX-108796055	42.025	1B	450220964	1B
AX-110590407	42.025	1B	449050985	1B
AX-109339187	42.025	1B	446268089	1B
AX-109434961	42.025	1B	447743136	1B
AX-111289549	42.025	1B	484541850	1B
AX-108954581	42.025	1B	444784784	1B
AX-109331081	42.025	1B	484514673	1B
AX-111640011	42.025	1B	450376889	1B
AX-111149698	42.025	1B	463833238	1B
AX-109898583	42.025	1B	484654664	1B
AX-111544717	42.025	1B	482691904	1B
AX-109334371	42.025	1B	450056652	1B
AX-108903733	42.025	1B	448535357	1B
AX-110361204	42.025	1B	446519342	1B
AX-110467305	42.025	1B	449850079	1B
AX-109332251	42.025	1B	484364153	1B
AX-108885690	42.025	1B	448540579	1B
AX-109074068	42.025	1B	447509126	1B
AX-111660374	42.025	1B	444686137	1B
AX-111584996	42.025	1B	448744638	1B
AX-109307154	42.025	1B	449869711	1B
AX-111567551	42.025	1B	445885020	1B
AX-111695710	42.025	1B	461271738	1B
AX-111018648	42.025	1B	446156555	1B
AX-111542316	42.025	1B	449971016	1B
AX-111105552	42.025	1B	447918543	1B
AX-110076399	42.025	1B	483286906	1B
AX-111215445	42.025	1B	463745600	1B
AX-109513921	42.025	1B	447303314	1B
AX-108977198	42.025	1B	450329020	1B
AX-109467863	42.025	1B	446257684	1B
AX-109486388	42.343	1B	473743294	1B
AX-109902007	42.343	1B	355165431	1D
AX-108743966	42.343	1B	470651259	1B
AX-109892733	42.343	1B	471239220	1B
AX-109445577	42.343	1B	477357612	1B
AX-110547294	42.343	1B	472905830	1B
AX-110200329	42.343	1B	477589494	1B
AX-110944002	42.343	1B	475533878	1B
AX-108945222	42.343	1B	476101986	1B
AX-110042566	42.343	1B	471431728	1B
AX-109309728	42.343	1B	474680087	1B
AX-110449705	42.343	1B	471617623	1B
AX-109926099	42.343	1B	473044971	1B
AX-110910646	42.343	1B	477514668	1B
AX-109980766	42.343	1B	475443791	1B
AX-109031544	42.343	1B	474901856	1B
AX-111075929	42.343	1B	473434215	1B
AX-110423292	42.343	1B	477402329	1B
AX-109892576	42.343	1B	474607145	1B
AX-95659755	42.343	1B	349563127	1D
AX-109997417	42.343	1B	474100587	1B
AX-110911203	42.343	1B	477487589	1B
AX-111041836	42.343	1B	476879518	1B
AX-110970287	42.343	1B	470721463	1B
AX-110059282	42.343	1B	477124737	1B
AX-111110059	42.343	1B	472240278	1B
AX-109583313	42.343	1B	477207857	1B
AX-111780441	42.343	1B	475859056	1B
AX-108974554	42.343	1B	466076494	1B
AX-109425846	42.343	1B	473006770	1B
AX-109967614	42.343	1B	475475140	1B
AX-108856070	42.343	1B	472691137	1B
AX-109654166	42.343	1B	470538033	1B
AX-111654068	42.343	1B	472009657	1B
AX-109843786	42.343	1B	476220064	1B
AX-109941563	42.343	1B	473552535	1B
AX-111454072	42.343	1B	476331444	1B
AX-109933052	42.343	1B	471416358	1B
AX-108769168	42.343	1B	349560280	1D
AX-109882017	42.343	1B	472841503	1B
AX-110410850	42.343	1B	466049344	1B
AX-108751176	42.343	1B	477408506	1B
AX-111535806	42.343	1B	476725672	1B
AX-111042879	42.343	1B	476737864	1B
AX-110428546	42.343	1B	473485017	1B
AX-110915779	42.343	1B	354503746	1D
AX-110479520	42.343	1B	470419490	1B
AX-111279813	42.343	1B	474760903	1B
AX-109892539	42.343	1B	470939808	1B
AX-110907397	42.343	1B	470599724	1B
AX-111127325	42.343	1B	471818090	1B
AX-108822833	42.343	1B	475537319	1B
AX-109866527	42.343	1B	475472217	1B
AX-108758543	42.343	1B	476781487	1B
AX-109882817	42.343	1B	476082372	1B
AX-109435104	42.343	1B	475481074	1B
AX-109887507	42.343	1B	476000447	1B
AX-110465097	42.853	1B	487416888	1B
AX-111496816	42.853	1B	487653718	1B
AX-110740817	42.853	1B	487930192	1B
AX-111449599	42.853	1B	487479991	1B
AX-108855359	43.629	1B	497981025	1B
AX-109840223	44.432	1B	512768438	1B
AX-109436025	44.97	1B	520466707	1B
AX-109453410	45.125	1B	524490751	1B
AX-108921800	45.125	1B	522726283	1B
AX-110929557	45.125	1B	523874793	1B
AX-110195432	45.125	1B	525222595	1B
AX-110477589	45.519	1B	526318559	1B
AX-111007044	45.519	1B	526322593	1B
AX-111450171	45.861	1B	526560541	1B
AX-110973646	47.125	1B	539143655	1B
AX-109043016	47.125	1B	538461433	1B
AX-109366865	47.125	1B	538472039	1B
AX-110378973	47.883	1B	541275334	1B
AX-109457469	47.883	1B	541851945	1B
AX-110526568	49.607	1B	615736118	1B
AX-111049299	50.453	1B	560022374	1B
AX-111516800	51.76	1B	562358841	1B
AX-109334796	52.014	1B	561708628	1B
AX-110511186	52.318	1B	562463408	1B
AX-111221126	52.318	1B	562618099	1B
AX-109280812	52.318	1B	562289205	1B
AX-109073020	52.318	1B	562367440	1B
AX-111135292	52.318	1B	562233274	1B
AX-108932276	52.318	1B	562473719	1B
AX-111568828	52.318	1B	562452073	1B
AX-111549757	52.318	1B	562990037	1B
AX-109388926	52.374	1B	563097762	1B
AX-108745211	53.08	1B	564652925	1B
AX-108768730	53.08	1B	564492468	1B
AX-109821945	53.08	1B	564496142	1B
AX-110041248	53.08	1B	564445236	1B
AX-111632020	53.08	1B	564852962	1B
AX-111654753	53.142	1B	563555927	1B
AX-111082456	53.142	1B	563932865	1B
AX-111801574	53.142	1B	564637325	1B
AX-109878201	53.142	1B	563465919	1B
AX-109993757	53.142	1B	563469693	1B
AX-111070750	53.142	1B	563322230	1B
AX-89370077	53.142	1B	416846263	1D
AX-110590728	53.142	1B	563741667	1B
AX-109372727	53.142	1B	563565782	1B
AX-109359622	53.142	1B	563696754	1B
AX-111178072	53.142	1B	563307418	1B
AX-109339712	53.142	1B	563546851	1B
AX-109491575	53.738	1B	565320508	1B
AX-109295056	54.11	1B	564900727	1B
AX-111130381	54.203	1B	565516995	1B
AX-110526093	54.203	1B	565897763	1B
AX-110975549	54.203	1B	565540088	1B
AX-109866120	54.203	1B	565643685	1B
AX-108815832	54.203	1B	565670488	1B
AX-110602244	54.203	1B	565803628	1B
AX-110575267	54.203	1B	564908394	1B
AX-111689186	54.203	1B	565756173	1B
AX-111534456	54.203	1B	565460056	1B
AX-108851017	54.203	1B	565749912	1B
AX-108874000	55.196	1B	566684872	1B
AX-108853146	55.196	1B	566930933	1B
AX-108846907	55.196	1B	566532009	1B
AX-109490843	55.196	1B	566129000	1B
AX-109857753	55.196	1B	566147450	1B
AX-110458408	55.196	1B	566714204	1B
AX-110943646	55.429	1B	566975131	1B
AX-110104013	55.59	1B	571056898	1B
AX-108760523	55.59	1B	569402918	1B
AX-109407440	55.59	1B	573846327	6A
AX-110922932	55.59	1B	570569189	1B
AX-109095584	55.59	1B	570528624	1B
AX-110530323	55.991	1B	571495253	1B
AX-110977076	55.991	1B	422311932	1D
AX-110569213	55.991	1B	571430545	1B
AX-110915806	56.198	1B	572933614	1B
AX-109508345	56.198	1B	573062070	1B
AX-111635387	56.198	1B	573072773	1B
AX-111619113	56.533	1B	570760098	1B
AX-108800083	57.434	1B	670502802	1B
AX-111496861	57.434	1B	670414302	1B
AX-108930953	57.434	1B	670417977	1B
AX-94871279	57.434	1B	481698635	1D
AX-89740962	57.434	1B	670390999	1B
AX-109440891	58.201	1B	670379291	1B
AX-109403182	58.448	1B	582802636	1B
AX-111622710	58.448	1B	582722992	1B
AX-110382473	58.448	1B	582543453	1B
AX-109461410	58.448	1B	582714140	1B
AX-108902382	58.448	1B	582547472	1B
AX-108839316	58.533	1B	670373100	1B
AX-111569277	58.89	1B	582694143	1B
AX-111070175	60.205	1B	584314968	1B
AX-109041231	60.205	1B	584761135	1B
AX-111453144	60.205	1B	585199161	1B
AX-110056287	60.205	1B	584138714	1B
AX-111496365	60.32	1B	585311605	1B
AX-108728642	60.81	1B	668755177	1B
AX-111019759	60.81	1B	668953441	1B
AX-111450994	60.81	1B	668939673	1B
AX-109345177	60.81	1B	668920183	1B
AX-110483673	60.81	1B	668717895	1B
AX-110567254	60.81	1B	668898219	1B
AX-89316446	60.81	1B	668711693	1B
AX-111764501	60.81	1B	668722128	1B
AX-111169402	60.81	1B	480516958	1D
AX-111234844	60.867	1B	589948534	1B
AX-86180220	60.867	1B	589074135	1B
AX-109604511	60.867	1B	588852727	1B
AX-94936512	60.867	1B	138699879	4D
AX-110179728	60.867	1B	361951709	1A
AX-110565341	60.867	1B	591956632	1B
AX-110918909	61.241	1B	668677392	1B
AX-94446378	61.241	1B	668652997	1B
AX-110591681	61.514	1B	603151318	1B
AX-109997645	61.514	1B	601474453	1B
AX-111251872	61.514	1B	601372426	1B
AX-109622448	61.514	1B	605665488	1B
AX-94534923	61.514	1B	599339892	1B
AX-109933153	61.514	1B	603223518	1B
AX-94525416	61.927	1B	609307604	1B
AX-109583602	62.131	1B	605973231	1B
AX-110009954	63.645	1B	620752281	1B
AX-108880548	63.645	1B	620463283	1B
AX-108898290	63.645	1B	619587709	1B
AX-109276656	63.645	1B	618551490	1B
AX-111608329	63.645	1B	621986709	1B
AX-111561231	63.645	1B	621486419	1B
AX-110517044	63.645	1B	620088098	1B
AX-110954234	63.645	1B	453043062	1D
AX-111220052	63.645	1B	619697532	1B
AX-110937701	63.645	1B	621224239	1B
AX-111045625	63.645	1B	621727035	1B
AX-111122733	63.645	1B	622848333	1B
AX-110575668	63.645	1B	620458720	1B
AX-110101967	63.645	1B	622474883	1B
AX-110372813	63.645	1B	620703788	1B
AX-109601516	63.645	1B	621621299	1B
AX-110050947	63.645	1B	622432222	1B
AX-94801647	63.645	1B	452505348	1D
AX-108867872	63.645	1B	621538319	1B
AX-110553901	64.165	1B	624385055	1B
AX-110691903	64.165	1B	624322795	1B
AX-109352881	66.903	1B	629770512	1B
AX-111690911	67.733	1B	635919531	1B
AX-110593429	67.733	1B	635359113	1B
AX-110736677	67.733	1B	634459043	1B
AX-110964031	68.233	1B	634510472	1B
AX-111496561	68.979	1B	639446335	1B
AX-110000934	73.969	1B	681041168	1B
AX-111551302	78.608	1B	685904941	1B
AX-109845593	78.608	1B	687563841	1B
AX-109492475	78.608	1B	687299508	1B
AX-109937601	78.608	1B	687716803	1B
AX-109989291	78.608	1B	687653583	1B
AX-110529939	78.608	1B	687602482	1B
AX-111463313	78.608	1B	686840594	1B
AX-86174683	78.608	1B	494149327	1D
AX-108890271	78.608	1B	687781118	1B
AX-109503591	78.608	1B	687310596	1B
AX-110438364	78.608	1B	687773431	1B
AX-111188113	78.608	1B	493706404	1D
AX-109579032	78.608	1B	686923450	1B
AX-108786039	78.608	1B	687677555	1B
AX-111247283	78.608	1B	686848877	1B
AX-111126182	78.608	1B	686875869	1B
AX-108819050	78.608	1B	687615198	1B
AX-111127329	78.608	1B	687069699	1B
AX-108971228	78.608	1B	687708392	1B
AX-111586103	78.608	1B	686959752	1B
AX-109953225	78.608	1B	687535601	1B
AX-111622338	78.608	1B	687580330	1B
AX-111454486	78.608	1B	687259030	1B
AX-110563161	0	1D1	2506209	1D
AX-111924177	3.159	1D1	330221	1D
AX-109888992	3.159	1D1	342489	1D
AX-111030002	3.159	1D1	289358	1D
AX-86180239	3.159	1D1	329082	1D
AX-110594301	3.159	1D1	294813	1D
AX-111086603	3.159	1D1	388340	1D
AX-108820920	3.159	1D1	322348	1D
AX-110372752	3.159	1D1	333598	1D
AX-111211980	3.159	1D1	304060	1D
AX-110854945	3.159	1D1	287376	1D
AX-111261878	3.159	1D1	296270	1D
AX-111679536	3.701	1D1	3470167	1D
AX-109355810	3.701	1D1	3361931	1D
AX-109267077	3.701	1D1	3328510	1D
AX-110011679	3.701	1D1	3346939	1D
AX-109897409	3.701	1D1	3186028	1D
AX-109986420	3.701	1D1	3351167	1D
AX-110389995	3.701	1D1	3239264	1D
AX-110914177	3.701	1D1	3195374	1D
AX-110592192	3.701	1D1	3252114	1D
AX-108960892	7.424	1D1	4248967	1D
AX-109391114	8.027	1D1	6126330	1D
AX-110771095	8.027	1D1	6058098	1D
AX-109948279	11.331	1D1	7981534	1D
AX-110957998	11.331	1D1	7924370	1D
AX-109440131	11.331	1D1	7944487	1D
AX-108911284	11.331	1D1	7949327	1D
AX-108915656	11.753	1D1	8110722	1D
AX-109990085	11.753	1D1	8077893	1D
AX-110091413	11.753	1D1	8259397	1D
AX-109323493	11.753	1D1	8279815	1D
AX-109124835	11.753	1D1	8128806	1D
AX-111092209	11.753	1D1	8076690	1D
AX-109587657	15.146	1D1	10581712	1D
AX-109454213	15.146	1D1	10603819	1D
AX-111020629	15.146	1D1	10438651	1D
AX-109193028	15.146	1D1	10584061	1D
AX-111474729	15.146	1D1	10458874	1D
AX-111548588	15.146	1D1	10551750	1D
AX-109935212	15.146	1D1	10585572	1D
AX-110673859	15.146	1D1	10599550	1D
AX-109054395	15.146	1D1	10610172	1D
AX-111594357	15.146	1D1	10626196	1D
AX-109035836	15.146	1D1	10540999	1D
AX-111560389	15.146	1D1	10579840	1D
AX-109726586	15.146	1D1	10542691	1D
AX-110028555	15.146	1D1	10591275	1D
AX-109877772	15.146	1D1	10440426	1D
AX-111732722	15.949	1D1	10368226	1D
AX-94444445	15.949	1D1	10370344	1D
AX-110983568	16.242	1D1	10257157	1D
AX-94897619	16.242	1D1	57280174	4B
AX-108801443	16.242	1D1	10179645	1D
AX-109977873	18.14	1D1	11636210	1D
AX-111340592	18.825	1D1	12217840	1D
AX-109649039	20.834	1D1	16827532	1D
AX-109540329	20.834	1D1	16608355	1D
AX-110844522	20.834	1D1	17176307	1D
AX-109333240	20.834	1D1	16973378	1D
AX-110196952	20.834	1D1	16764528	1D
AX-111904588	20.834	1D1	16894841	1D
AX-110042335	20.834	1D1	16770703	1D
AX-89489627	20.834	1D1	16971930	1D
AX-110067692	20.834	1D1	17155656	1D
AX-109714812	20.834	1D1	16905023	1D
AX-109283402	20.834	1D1	16610255	1D
AX-109043658	20.834	1D1	16767521	1D
AX-109541011	20.834	1D1	16831947	1D
AX-110952118	20.834	1D1	16805121	1D
AX-108927417	20.834	1D1	16410517	1D
AX-111901628	20.834	1D1	16978854	1D
AX-110591439	20.834	1D1	17050238	1D
AX-109057544	20.834	1D1	17011906	1D
AX-108728253	20.834	1D1	16791958	1D
AX-110325554	20.834	1D1	16887415	1D
AX-109400324	20.834	1D1	16902078	1D
AX-108781562	20.834	1D1	16776157	1D
AX-111298009	20.834	1D1	16900554	1D
AX-111156059	20.834	1D1	16819003	1D
AX-109875031	20.834	1D1	17047942	1D
AX-111536060	20.834	1D1	17167748	1D
AX-110748646	20.834	1D1	17175298	1D
AX-109930281	20.834	1D1	16644348	1D
AX-110387208	20.834	1D1	17152031	1D
AX-108828080	20.834	1D1	17015078	1D
AX-111002332	20.834	1D1	16669137	1D
AX-111121673	20.834	1D1	16670847	1D
AX-111193574	20.834	1D1	16504538	1D
AX-110837208	20.834	1D1	16699761	1D
AX-110471014	20.834	1D1	17013348	1D
AX-110727416	20.834	1D1	16605860	1D
AX-111151818	20.834	1D1	16815322	1D
AX-108823893	21.269	1D1	17249041	1D
AX-110380305	21.269	1D1	17618137	1D
AX-108733209	21.269	1D1	17255281	1D
AX-109278396	21.269	1D1	17236154	1D
AX-110026297	21.269	1D1	17251422	1D
AX-110269967	21.269	1D1	17477147	1D
AX-111315580	21.269	1D1	17300330	1D
AX-109629993	21.269	1D1	17525956	1D
AX-110601909	21.8	1D1	87995542	7D
AX-109913124	21.8	1D1	17631608	1D
AX-109914952	21.8	1D1	17644493	1D
AX-110513906	21.8	1D1	17632828	1D
AX-94611117	21.8	1D1	17649672	1D
AX-111550831	23.218	1D1	19506790	1D
AX-108800396	23.708	1D1	21463153	1D
AX-109360714	24.092	1D1	19034729	1D
AX-108965412	24.36	1D1	20398437	1D
AX-109932060	24.36	1D1	21536388	1D
AX-109870560	24.36	1D1	21458479	1D
AX-108771202	24.36	1D1	21888681	1D
AX-110007551	24.36	1D1	21728752	1D
AX-89319035	24.36	1D1	20048411	1D
AX-111212063	24.36	1D1	21414998	1D
AX-108843490	24.36	1D1	19054057	1D
AX-108869350	24.36	1D1	21649075	1D
AX-109313626	24.36	1D1	20950961	1D
AX-111681243	24.36	1D1	21621590	1D
AX-94990862	24.36	1D1	19128274	1D
AX-108838867	24.36	1D1	21739579	1D
AX-110977383	24.36	1D1	21470703	1D
AX-111851065	24.36	1D1	20752490	1D
AX-111086010	24.36	1D1	19260868	1D
AX-110735586	24.36	1D1	21360829	1D
AX-111687488	24.36	1D1	20763859	1D
AX-110080342	24.36	1D1	19182719	1D
AX-110975199	24.36	1D1	20719851	1D
AX-111482680	24.36	1D1	20899672	1D
AX-111145678	24.36	1D1	19184548	1D
AX-110832745	24.36	1D1	21814707	1D
AX-110690652	24.36	1D1	19525962	1D
AX-109851298	24.36	1D1	19909738	1D
AX-109926445	24.36	1D1	21707727	1D
AX-109819366	24.36	1D1	19381671	1D
AX-111700239	24.36	1D1	21654173	1D
AX-111133676	24.36	1D1	20829241	1D
AX-109412576	24.36	1D1	19564465	1D
AX-110950326	24.36	1D1	20349040	1D
AX-111601666	24.36	1D1	19383661	1D
AX-109133988	24.36	1D1	20399791	1D
AX-109374660	24.36	1D1	19524104	1D
AX-111161428	24.36	1D1	20045542	1D
AX-111066792	24.36	1D1	19273449	1D
AX-111153331	24.36	1D1	21695436	1D
AX-109951400	24.36	1D1	20635750	1D
AX-108856185	24.36	1D1	19372706	1D
AX-111066340	24.36	1D1	20713548	1D
AX-111106287	24.36	1D1	20332303	1D
AX-111490243	24.36	1D1	20834164	1D
AX-110448322	24.36	1D1	19889598	1D
AX-109384826	24.36	1D1	20335072	1D
AX-111113847	24.36	1D1	454862114	6A
AX-111920997	24.36	1D1	20996677	1D
AX-111041274	24.36	1D1	20722907	1D
AX-111696398	24.36	1D1	21633217	1D
AX-111377047	24.36	1D1	21539409	1D
AX-108753180	24.36	1D1	19003035	1D
AX-94498629	24.36	1D1	20517595	1D
AX-111065112	24.36	1D1	19148251	1D
AX-108814031	24.36	1D1	20567303	1D
AX-109540003	24.36	1D1	19345595	1D
AX-109960618	24.36	1D1	20401759	1D
AX-111007232	24.36	1D1	19185807	1D
AX-110361860	24.36	1D1	22031167	1D
AX-109873756	24.36	1D1	21659288	1D
AX-110570473	24.36	1D1	19051089	1D
AX-111904596	24.36	1D1	21462096	1D
AX-109961865	24.36	1D1	19065252	1D
AX-110571661	24.36	1D1	20786206	1D
AX-108762585	24.36	1D1	20451777	1D
AX-110456486	24.36	1D1	19563137	1D
AX-110011381	24.36	1D1	19873798	1D
AX-111375666	24.36	1D1	20999952	1D
AX-111373060	24.36	1D1	20788168	1D
AX-111443803	24.36	1D1	20570292	1D
AX-110096692	24.36	1D1	19115156	1D
AX-110125439	24.36	1D1	19088206	1D
AX-110108440	24.36	1D1	20344291	1D
AX-111363285	24.36	1D1	21669746	1D
AX-109141822	24.36	1D1	21838684	1D
AX-110544721	24.36	1D1	20703377	1D
AX-110363892	24.36	1D1	19871323	1D
AX-110910133	24.36	1D1	19366639	1D
AX-109036620	24.36	1D1	19064241	1D
AX-109325423	24.36	1D1	20587522	1D
AX-110025101	24.36	1D1	20990649	1D
AX-111482978	24.36	1D1	20831891	1D
AX-110818869	24.36	1D1	20864306	1D
AX-110396163	24.36	1D1	21699827	1D
AX-108774794	24.36	1D1	20826518	1D
AX-110296535	24.36	1D1	21640510	1D
AX-110572477	24.36	1D1	19116755	1D
AX-110507947	24.36	1D1	218980819	5A
AX-111922454	24.36	1D1	19566089	1D
AX-108730544	24.36	1D1	19527396	1D
AX-109289850	24.36	1D1	20883576	1D
AX-110142397	24.36	1D1	20414959	1D
AX-111510477	24.36	1D1	19561774	1D
AX-110502359	24.36	1D1	19380662	1D
AX-108762024	24.36	1D1	21687911	1D
AX-111626804	24.36	1D1	21689853	1D
AX-109555373	24.36	1D1	19006534	1D
AX-109036561	24.36	1D1	21481063	1D
AX-109535621	24.36	1D1	19885647	1D
AX-110533315	24.36	1D1	21704615	1D
AX-109187576	24.36	1D1	21638599	1D
AX-95091302	24.36	1D1	19129647	1D
AX-109952932	24.36	1D1	21541515	1D
AX-110833780	24.36	1D1	21631650	1D
AX-111904446	24.36	1D1	21722774	1D
AX-89706806	24.36	1D1	19060797	1D
AX-109020185	24.36	1D1	19112931	1D
AX-110406632	24.36	1D1	21823655	1D
AX-109282147	24.36	1D1	20346007	1D
AX-108994834	24.36	1D1	20727625	1D
AX-111014069	24.36	1D1	19804464	1D
AX-95076876	24.36	1D1	19767458	1D
AX-110629307	24.36	1D1	20825421	1D
AX-111991481	24.36	1D1	19759164	1D
AX-109893516	24.36	1D1	21672047	1D
AX-110963299	24.36	1D1	19368493	1D
AX-111713854	24.36	1D1	19888256	1D
AX-108774154	24.36	1D1	19529891	1D
AX-108749051	24.36	1D1	21308457	1D
AX-109824399	24.36	1D1	20448619	1D
AX-108936818	24.36	1D1	19118260	1D
AX-111603458	24.36	1D1	20411830	1D
AX-109326114	24.36	1D1	21743821	1D
AX-111466072	24.36	1D1	21331786	1D
AX-110782622	24.36	1D1	21553248	1D
AX-94458892	24.36	1D1	19344028	1D
AX-109299157	24.36	1D1	21816500	1D
AX-94653148	24.36	1D1	572665554	7D
AX-110904875	24.36	1D1	19809065	1D
AX-109381175	24.421	1D1	19942901	1D
AX-111025060	25.165	1D1	19370944	1D
AX-111459817	26.101	1D1	20356143	1D
AX-109349990	29.415	1D1	27901590	1D
AX-111087365	30.65	1D1	27986217	1D
AX-110640947	38.391	1D1	50294726	1D
AX-111194284	39.394	1D1	67002554	1D
AX-111191769	39.394	1D1	63026157	1D
AX-109872915	39.394	1D1	73681793	1D
AX-110393778	39.394	1D1	64772473	1D
AX-110385713	39.97	1D1	99704459	1D
AX-95260306	39.97	1D1	109474237	1D
AX-110347421	40.479	1D1	177648440	1D
AX-111094817	40.479	1D1	178101538	1D
AX-109288770	40.479	1D1	179616836	1D
AX-109907213	40.479	1D1	114133655	1D
AX-111639777	40.479	1D1	147725071	1D
AX-110484577	40.479	1D1	135725633	1D
AX-109204338	40.479	1D1	153765522	1D
AX-109603790	40.479	1D1	141642226	1D
AX-111023958	40.479	1D1	175415876	1D
AX-110569745	40.601	1D1	196304658	1D
AX-86174314	42.189	1D1	212532201	1D
AX-86172873	43.008	1D1	203318295	1D
AX-110998779	43.389	1D1	212515229	1D
AX-109534292	43.389	1D1	212501586	1D
AX-108747591	43.389	1D1	223345498	1D
AX-111334634	43.389	1D1	223370294	1D
AX-111539796	43.389	1D1	220929351	1D
AX-111775358	43.389	1D1	222329500	1D
AX-108797722	44.567	1D1	230009543	1D
AX-108942729	44.567	1D1	244050314	1D
AX-111596833	44.567	1D1	233804414	1D
AX-111775865	44.567	1D1	243412761	1D
AX-109292966	44.567	1D1	234337212	1D
AX-109701841	44.567	1D1	236633481	1D
AX-111504007	44.567	1D1	238590286	1D
AX-109154181	44.567	1D1	227471972	1D
AX-110942070	44.567	1D1	238691800	1D
AX-111449828	44.567	1D1	233341158	1D
AX-111482260	44.567	1D1	243707015	1D
AX-111976732	44.567	1D1	232481641	1D
AX-110789232	44.567	1D1	225828825	1D
AX-89331569	45.325	1D1	246474963	1D
AX-110782818	46.684	1D1	250870175	1D
AX-111021905	46.684	1D1	249829498	1D
AX-111157081	46.684	1D1	249659180	1D
AX-110449657	46.684	1D1	250330175	1D
AX-111658445	47.099	1D1	255773336	1D
AX-111980689	47.099	1D1	252477014	1D
AX-111345949	47.099	1D1	253194222	1D
AX-111166467	47.099	1D1	258360552	1D
AX-94733128	47.099	1D1	252527711	1D
AX-109149937	47.099	1D1	254982720	1D
AX-110885924	47.099	1D1	253988110	1D
AX-109309143	47.099	1D1	258573997	1D
AX-109322370	47.099	1D1	256231153	1D
AX-110467646	47.94	1D1	268950155	1D
AX-108964526	47.94	1D1	265179861	1D
AX-111696550	48.689	1D1	284675353	1D
AX-110905916	48.689	1D1	285387964	1D
AX-110601979	48.689	1D1	292704753	1D
AX-109416076	48.689	1D1	274036504	1D
AX-109606349	48.689	1D1	286270876	1D
AX-110340507	48.689	1D1	270167226	1D
AX-109600491	48.689	1D1	284984280	1D
AX-109403791	48.689	1D1	271839599	1D
AX-111218609	48.689	1D1	281976403	1D
AX-110028964	48.689	1D1	272211972	1D
AX-108760374	48.689	1D1	275939949	1D
AX-109793947	48.689	1D1	283341778	1D
AX-109031755	48.689	1D1	278509245	1D
AX-111116895	48.689	1D1	276211088	1D
AX-110935812	48.689	1D1	292122729	1D
AX-110369731	49.193	1D1	295135200	1D
AX-109458952	49.193	1D1	295868057	1D
AX-111861594	49.193	1D1	294945364	1D
AX-110669416	49.193	1D1	296894102	1D
AX-110765925	54.35	1D1	364138283	1D
AX-111484181	56.107	1D1	376870002	1D
AX-109983565	56.107	1D1	377200213	1D
AX-111691152	56.388	1D1	368463121	1D
AX-109864377	57.181	1D1	372857521	1D
AX-109873298	59.991	1D1	384735593	1D
AX-89479023	60.418	1D1	395555185	1D
AX-111104769	60.92	1D1	388980052	1D
AX-110985056	64.314	1D1	398740077	1D
AX-94745844	69.862	1D1	404144088	1D
AX-110988091	83.634	1D1	432453413	1D
AX-109816719	87.664	1D1	439872694	1D
AX-110985238	0	1D2	36844685	1D
AX-110492902	13.921	1D2	382216660	1D
AX-110464439	13.921	1D2	510785721	1B
AX-94442756	13.921	1D2	509900969	1B
AX-108737382	13.921	1D2	509107135	1B
AX-108867177	13.921	1D2	510601054	1B
AX-109832961	13.921	1D2	512132081	1B
AX-109966524	13.921	1D2	512107124	1B
AX-109457059	13.921	1D2	511409467	1B
AX-111780371	13.921	1D2	510356910	1B
AX-111228420	13.921	1D2	512311435	1B
AX-111654233	13.921	1D2	510309859	1B
AX-110062439	13.921	1D2	511138402	1B
AX-110164910	13.921	1D2	511696436	1B
AX-111286591	13.921	1D2	510031174	1B
AX-109883159	13.921	1D2	512346645	1B
AX-110598536	13.921	1D2	509300551	1B
AX-95631655	14.26	1D2	370630333	1D
AX-108750034	14.26	1D2	492587930	1B
AX-111100937	14.26	1D2	496471261	1B
AX-95073456	14.26	1D2	370014543	1D
AX-111561039	14.26	1D2	502662346	1B
AX-109508874	14.26	1D2	497977444	1B
AX-108891924	14.26	1D2	491079722	1B
AX-110411292	14.26	1D2	494329311	1B
AX-110524254	14.26	1D2	493356080	1B
AX-110999218	14.26	1D2	497373082	1B
AX-109890800	14.26	1D2	493368761	1B
AX-109920276	14.26	1D2	491227486	1B
AX-110495896	14.26	1D2	491231449	1B
AX-111454293	14.26	1D2	497871934	1B
AX-111782215	14.26	1D2	492949315	1B
AX-94546432	14.26	1D2	496563255	1B
AX-110942655	14.26	1D2	493545056	1B
AX-111083188	14.26	1D2	495152470	1B
AX-109824050	14.26	1D2	497472494	1B
AX-111630780	14.26	1D2	492982914	1B
AX-95206874	14.26	1D2	377192386	1D
AX-111663742	14.26	1D2	497842256	1B
AX-109470773	14.26	1D2	488871396	1B
AX-109395396	14.26	1D2	494228383	1B
AX-111471528	14.26	1D2	496504697	1B
AX-95253310	16.407	1D2	394705429	1D
AX-94945186	17.637	1D2	391741625	1D
AX-95239184	20.658	1D2	404066466	1D
AX-109576606	20.658	1D2	545430504	1B
AX-108816724	20.658	1D2	549899988	1B
AX-110963089	20.658	1D2	406548386	1D
AX-108803143	20.658	1D2	546909805	1B
AX-108817421	20.658	1D2	407669353	1D
AX-109382712	20.658	1D2	547599285	1B
AX-110990336	20.658	1D2	547928922	1B
AX-110043775	20.658	1D2	545227009	1B
AX-109292833	20.658	1D2	547315255	1B
AX-111501103	20.658	1D2	545231758	1B
AX-110917576	20.658	1D2	548294679	1B
AX-94958010	20.658	1D2	407873959	1D
AX-110129912	20.658	1D2	547287339	1B
AX-110921713	20.658	1D2	548664250	1B
AX-110406744	20.658	1D2	548192797	1B
AX-95091038	20.658	1D2	407160437	1D
AX-108793138	20.658	1D2	545502021	1B
AX-110006862	20.658	1D2	550560784	1B
AX-109482634	20.658	1D2	548184217	1B
AX-111625425	20.658	1D2	550056785	1B
AX-109429493	20.658	1D2	550765254	1B
AX-111093824	20.658	1D2	550003319	1B
AX-108759479	20.658	1D2	547525931	1B
AX-109882902	20.658	1D2	549792845	1B
AX-111044282	20.658	1D2	548888503	1B
AX-108963825	20.658	1D2	550864543	1B
AX-108984254	20.658	1D2	548534199	1B
AX-109275094	20.658	1D2	547257285	1B
AX-111693583	20.658	1D2	547030266	1B
AX-109297395	20.658	1D2	547922517	1B
AX-86184300	20.658	1D2	555294407	1B
AX-109396077	20.658	1D2	548479983	1B
AX-110523194	20.658	1D2	545213608	1B
AX-109534834	20.658	1D2	548614764	1B
AX-110020077	20.658	1D2	553541634	1B
AX-110542383	20.658	1D2	547932267	1B
AX-111003522	20.658	1D2	547950155	1B
AX-109478219	20.658	1D2	547419281	1B
AX-110361304	20.658	1D2	550738478	1B
AX-110908967	20.658	1D2	550499848	1B
AX-111546976	20.658	1D2	548517515	1B
AX-111484814	20.658	1D2	548746909	1B
AX-111611435	20.658	1D2	547342440	1B
AX-108882565	20.658	1D2	550022609	1B
AX-111061140	20.658	1D2	550921995	1B
AX-94846017	21.129	1D2	404486313	1D
AX-94835519	27.441	1D2	420891025	1D
AX-94610095	32.725	1D2	434267952	1D
AX-111486820	32.725	1D2	595094761	1B
AX-108801213	32.725	1D2	588446093	1B
AX-111129114	32.725	1D2	595319737	1B
AX-111535597	32.725	1D2	588759049	1B
AX-109992552	32.725	1D2	595601278	1B
AX-109824729	32.725	1D2	588155223	1B
AX-111652905	32.725	1D2	588799279	1B
AX-109554420	32.725	1D2	587274133	1B
AX-110389721	32.725	1D2	587026790	1B
AX-111585122	32.725	1D2	595336027	1B
AX-110503879	32.725	1D2	593155790	1B
AX-110600183	32.725	1D2	587179958	1B
AX-110909710	32.725	1D2	532262512	1A
AX-110501049	32.725	1D2	587986541	1B
AX-111685915	32.725	1D2	587655276	1B
AX-111306420	37.231	1D2	457218278	1D
AX-94534666	37.231	1D2	457151474	1D
AX-111070702	0	1D3	478940264	1D
AX-110428172	2.581	1D3	479876416	1D
AX-111247260	3.153	1D3	480159399	1D
AX-111845708	3.534	1D3	480522779	1D
AX-110671322	4.346	1D3	481439299	1D
AX-111539376	8.796	1D3	483910316	1D
AX-109434737	0	2A	36543390	2A
AX-111042596	0.955	2A	35891228	2A
AX-110433540	2.983	2A	31784518	2A
AX-110567710	2.983	2A	29510675	2D
AX-108966684	2.983	2A	29531000	2D
AX-110961126	2.983	2A	31279126	2A
AX-110576889	2.983	2A	31848362	2A
AX-110608557	2.983	2A	31379523	2A
AX-110948843	2.983	2A	31809366	2A
AX-110123156	2.983	2A	31755570	2A
AX-110950179	2.983	2A	29498634	2D
AX-110904713	3.218	2A	32456829	2A
AX-110387680	3.436	2A	30793949	2A
AX-108920235	3.436	2A	30548378	2A
AX-111602994	3.436	2A	30935186	2A
AX-110944363	3.436	2A	28872542	2D
AX-109825640	3.436	2A	30466173	2A
AX-111041231	3.764	2A	30222840	2A
AX-109431101	5.85	2A	2598466	2D
AX-110559341	6.139	2A	9250366	2D
AX-109906132	6.139	2A	16085205	2A
AX-111465782	6.139	2A	5787601	2A
AX-109620104	6.139	2A	5837266	2A
AX-111063614	6.139	2A	20560246	2A
AX-109368419	6.139	2A	7832983	2A
AX-111541469	6.139	2A	17496651	2A
AX-110411339	6.139	2A	24290025	2A
AX-94554771	6.139	2A	12869095	2D
AX-108900782	6.139	2A	15875768	2A
AX-110685697	6.139	2A	23547325	2A
AX-111020468	6.139	2A	17010909	2D
AX-110571221	6.139	2A	1173580	2B
AX-108824773	6.139	2A	18912678	2A
AX-110153565	6.617	2A	9950893	2A
AX-109427930	6.617	2A	10499512	2A
AX-109468494	6.617	2A	10309591	2D
AX-110113706	6.617	2A	8758691	2A
AX-111765963	7.719	2A	10637142	2A
AX-110562886	8.389	2A	1383328	2A
AX-111079592	8.389	2A	3541616	2A
AX-110919081	11.256	2A	36748772	2D
AX-108902739	12.161	2A	43238907	2A
AX-108838084	12.845	2A	37606661	2D
AX-109425981	12.845	2A	42319756	2A
AX-109444486	12.845	2A	42338361	2A
AX-110431105	12.845	2A	42468951	2A
AX-109358391	12.845	2A	42388194	2A
AX-109366069	20.13	2A	59637653	2A
AX-109428594	20.13	2A	95763046	2B
AX-111497412	20.13	2A	60762794	2A
AX-111114238	20.13	2A	60164868	2D
AX-111074112	20.13	2A	59428092	2A
AX-111208332	20.13	2A	91261112	2B
AX-108901942	20.13	2A	61467873	2A
AX-111699117	20.13	2A	60987385	2A
AX-109380690	20.13	2A	59378224	2A
AX-109934730	20.13	2A	61306072	2A
AX-109502279	20.13	2A	61286463	2A
AX-94419084	20.533	2A	57999746	2A
AX-109832327	20.797	2A	58355495	2A
AX-109947125	20.797	2A	58763567	2A
AX-111680996	20.797	2A	58977525	2A
AX-111634382	20.797	2A	58706584	2A
AX-109402024	29.583	2A	86972428	2A
AX-110144651	29.583	2A	87551685	2A
AX-110904772	29.583	2A	87840921	2A
AX-109893073	29.583	2A	87012919	2A
AX-111069681	29.583	2A	87296267	2A
AX-110362583	29.583	2A	87851872	2A
AX-109520260	29.583	2A	86898482	2A
AX-109000011	29.583	2A	87238036	2D
AX-110118497	29.983	2A	100650027	2A
AX-110024946	30.628	2A	120438411	2A
AX-110072425	31.161	2A	118212929	2A
AX-111142301	31.387	2A	118753393	2A
AX-110649347	31.387	2A	117156846	2A
AX-110960394	31.387	2A	116346319	2A
AX-110617782	32.288	2A	163099367	2A
AX-108912261	32.89	2A	187816042	2A
AX-109586321	32.89	2A	183810405	2A
AX-110151691	32.89	2A	175442447	2A
AX-110905666	32.89	2A	179290660	2A
AX-109383295	32.89	2A	166869806	2D
AX-108732604	32.89	2A	169964837	2D
AX-111458944	32.89	2A	185962133	2A
AX-109923265	32.89	2A	179008409	2A
AX-111470472	32.89	2A	182913747	2A
AX-111140886	32.89	2A	183502358	2A
AX-109043229	32.89	2A	172016207	2A
AX-110698025	32.89	2A	186357493	2A
AX-109869866	32.89	2A	178465953	2A
AX-111585729	32.89	2A	183010056	2A
AX-110061165	32.89	2A	184552088	2A
AX-109307445	32.89	2A	182683337	2A
AX-110926043	33.168	2A	303629463	2A
AX-111681636	33.79	2A	323233561	2A
AX-108828777	33.79	2A	319331407	2A
AX-111475850	33.79	2A	203228787	2A
AX-111091417	33.79	2A	240411427	2A
AX-109946122	33.79	2A	194900402	2A
AX-109031534	33.79	2A	262293292	2A
AX-110552097	33.79	2A	233387669	2D
AX-108748886	33.79	2A	210974853	2A
AX-108817096	33.79	2A	358969161	2A
AX-109302687	33.79	2A	281106560	2A
AX-112286990	33.79	2A	327614121	2D
AX-109295178	33.79	2A	300516164	2A
AX-109651377	33.79	2A	260145992	2A
AX-111767784	33.79	2A	335718688	2A
AX-111009763	33.79	2A	411593407	2A
AX-108891065	33.79	2A	247644605	2A
AX-109869504	33.79	2A	483343772	2A
AX-111568622	33.79	2A	160398185	7A
AX-110000989	33.79	2A	279061678	2A
AX-110361766	33.79	2A	372369287	2A
AX-111565994	33.79	2A	278060945	2A
AX-110416834	33.79	2A	270955646	2A
AX-110174402	33.79	2A	364295786	2A
AX-110556812	33.79	2A	297691930	2A
AX-109875796	33.79	2A	498405517	2A
AX-109277967	33.79	2A	229738434	2A
AX-109404097	33.79	2A	238457070	2A
AX-109979540	33.79	2A	322525000	2A
AX-110976804	33.79	2A	306691568	2A
AX-108813788	33.79	2A	356161919	2A
AX-109398823	33.79	2A	264982122	2A
AX-110371172	33.79	2A	309720867	2A
AX-109899257	33.79	2A	232741954	2A
AX-111539483	33.79	2A	488511509	2A
AX-110965650	33.79	2A	301662914	2A
AX-111667636	33.79	2A	319625268	2A
AX-109938959	33.79	2A	283319017	2A
AX-110679241	33.79	2A	246549479	2A
AX-111464917	33.79	2A	218092800	2A
AX-111218336	33.79	2A	244039325	2A
AX-111237121	33.79	2A	330956145	2A
AX-111512799	33.79	2A	367990116	2D
AX-110369482	33.79	2A	290029876	2A
AX-108818175	33.79	2A	298060572	2A
AX-110092716	33.79	2A	257387517	2D
AX-111007395	33.79	2A	196500533	2A
AX-111644343	33.79	2A	292918387	2A
AX-111543141	33.79	2A	499649164	2A
AX-110585582	33.79	2A	435732525	2A
AX-109993223	33.79	2A	299966636	2A
AX-108736032	33.79	2A	345959766	2A
AX-111118662	33.79	2A	258835537	2A
AX-111635495	33.79	2A	251253775	2A
AX-108814969	33.79	2A	481983034	2A
AX-111515844	33.79	2A	234821193	2A
AX-110400114	33.79	2A	242410283	2A
AX-110392854	33.79	2A	429054399	2A
AX-110708348	33.79	2A	258448059	2A
AX-110152112	33.79	2A	259702944	2A
AX-109074222	33.79	2A	313510563	2A
AX-108735544	33.79	2A	585695125	4A
AX-109974935	33.79	2A	440769917	2A
AX-108858033	33.79	2A	342888081	2A
AX-111567932	33.79	2A	464504586	2A
AX-110909026	33.79	2A	317859920	2A
AX-109989080	33.79	2A	311498307	2A
AX-109073823	33.79	2A	243347839	2A
AX-109326510	33.79	2A	270398467	2A
AX-108926168	33.79	2A	282288617	2A
AX-111524201	33.79	2A	366085888	2A
AX-111090821	33.79	2A	365681159	2A
AX-109985672	33.79	2A	311773466	2A
AX-94604381	33.79	2A	180325298	2D
AX-110910159	33.79	2A	194437484	2A
AX-110975225	33.79	2A	447370256	2A
AX-109650324	33.79	2A	244255979	2A
AX-110697149	33.79	2A	311027689	2A
AX-110669808	33.79	2A	274297126	2A
AX-111241893	33.79	2A	452311336	2A
AX-109053822	33.79	2A	198472640	2A
AX-108728406	33.79	2A	280346918	2A
AX-109560952	33.79	2A	240758807	2A
AX-111021682	33.79	2A	295562408	2A
AX-108886184	33.79	2A	273095264	2A
AX-108863574	33.79	2A	268963787	2A
AX-111219271	33.79	2A	253300773	2A
AX-111657541	33.79	2A	307602795	2A
AX-110669013	33.79	2A	322681273	2A
AX-109627561	33.79	2A	320979444	2A
AX-109850616	33.79	2A	199566660	2A
AX-110544376	33.79	2A	314472552	2A
AX-110033280	33.79	2A	266864770	2A
AX-110062376	33.79	2A	362682637	2A
AX-109410313	33.79	2A	348037924	2A
AX-110585884	33.79	2A	186315297	2D
AX-109881013	33.79	2A	289830370	2A
AX-110065993	33.79	2A	254428246	2A
AX-109588929	33.79	2A	444608785	2A
AX-94383317	33.79	2A	316287733	2D
AX-108882789	33.79	2A	247243559	2A
AX-109297163	33.79	2A	240859144	2A
AX-109408043	33.79	2A	230647598	2A
AX-109564453	33.79	2A	179356509	2D
AX-109967934	33.79	2A	189601019	2D
AX-111262222	33.79	2A	288245159	2A
AX-109455377	33.79	2A	217444851	2A
AX-111252418	33.79	2A	366070538	2A
AX-108903170	33.79	2A	359239310	2D
AX-109896710	33.79	2A	280481203	2A
AX-109816949	33.79	2A	291140991	2A
AX-111262822	33.79	2A	284718185	2A
AX-110944899	33.79	2A	342825475	2A
AX-110378218	33.79	2A	495262784	2A
AX-108905369	33.79	2A	438705830	2A
AX-111671115	33.79	2A	204433672	2A
AX-111560557	33.79	2A	309817997	2A
AX-111676380	33.79	2A	195580258	2A
AX-109053578	33.79	2A	324953467	2A
AX-108887315	33.79	2A	461010080	2A
AX-110744451	33.79	2A	283287187	2A
AX-110670059	33.79	2A	263398778	2A
AX-111243448	33.79	2A	346301340	2A
AX-109319676	33.79	2A	305553254	2A
AX-108809516	33.79	2A	270614782	2A
AX-109034195	33.79	2A	253821997	2A
AX-109102653	33.79	2A	454934941	2A
AX-109320983	33.79	2A	365023452	2A
AX-109084387	33.79	2A	312488625	2A
AX-109330307	33.79	2A	288945166	2A
AX-110163595	33.79	2A	299913507	2A
AX-109459963	33.79	2A	270377060	2A
AX-109607645	33.79	2A	284674219	2A
AX-110943070	33.79	2A	195069083	2A
AX-111026642	33.79	2A	253145223	2A
AX-86172558	33.79	2A	177860541	2D
AX-110068273	33.79	2A	273597117	2A
AX-110610507	33.79	2A	303279613	2A
AX-110719737	33.79	2A	234776745	2A
AX-111040351	33.79	2A	209615938	2A
AX-111826932	33.79	2A	243121627	2A
AX-110962419	33.79	2A	264761792	2A
AX-109277069	33.79	2A	319286615	2A
AX-109909993	33.79	2A	351182622	2A
AX-111242459	33.79	2A	232434713	2A
AX-110016406	33.79	2A	298170967	2A
AX-110515571	33.79	2A	272227515	2A
AX-110394610	33.79	2A	205008907	2A
AX-111674816	33.79	2A	299771196	2A
AX-109836312	33.79	2A	271676504	2A
AX-111224360	33.79	2A	351457038	2A
AX-108760304	33.79	2A	200765760	2A
AX-110489135	33.79	2A	345765012	2A
AX-110710755	33.79	2A	40868979	7A
AX-110135938	33.79	2A	264107409	2A
AX-110045346	33.79	2A	298746147	2A
AX-110605084	33.79	2A	204509205	2D
AX-110061580	33.79	2A	280217865	2A
AX-111614940	33.79	2A	342187128	2A
AX-111779019	33.79	2A	303916744	2A
AX-110146981	33.79	2A	254409122	2A
AX-108887710	33.79	2A	251770304	2B
AX-109086075	33.79	2A	297395260	2A
AX-109382057	33.79	2A	573949462	5A
AX-109444990	33.79	2A	264813768	2D
AX-109445787	33.79	2A	232606839	2A
AX-110563624	33.79	2A	349657216	2A
AX-110011225	33.79	2A	309307035	2A
AX-110036156	33.79	2A	239181259	2A
AX-111035108	33.79	2A	306600811	2A
AX-110020887	33.79	2A	300890040	2A
AX-111526455	33.79	2A	356493967	2A
AX-108804984	33.79	2A	319037959	2A
AX-109286120	33.79	2A	469809622	2A
AX-110198758	33.79	2A	258888908	2A
AX-108731295	33.79	2A	281911769	2A
AX-110143827	33.79	2A	226863716	2A
AX-110508620	33.79	2A	436183278	2A
AX-109104663	33.79	2A	330482688	2A
AX-109033788	33.79	2A	267204929	2A
AX-86170091	33.79	2A	259027575	2B
AX-108909605	33.79	2A	464307010	2A
AX-110538513	33.79	2A	473780037	2A
AX-111082152	33.79	2A	333063386	2A
AX-111701375	33.79	2A	351942142	2A
AX-111783557	33.79	2A	276412559	2A
AX-111526855	33.79	2A	447990795	2A
AX-109847055	33.79	2A	320889756	2A
AX-109996903	33.79	2A	194939939	2A
AX-111008886	33.79	2A	249719429	2A
AX-110515487	33.79	2A	486841560	2A
AX-110559623	33.79	2A	365460752	2A
AX-109302733	33.79	2A	430557202	2A
AX-111697181	33.79	2A	378240489	2A
AX-109411968	33.79	2A	284630696	2A
AX-109900862	33.79	2A	194523374	2A
AX-110455728	33.79	2A	193788457	2A
AX-110581120	33.79	2A	347715573	2A
AX-109901852	33.79	2A	205040002	2A
AX-110478420	33.79	2A	207963062	2A
AX-111148663	33.79	2A	270068349	2A
AX-108956873	33.79	2A	259884411	2A
AX-108903031	33.79	2A	246750464	2A
AX-110547388	33.79	2A	420883362	2A
AX-108736328	33.79	2A	304573542	2A
AX-110445859	33.79	2A	274558283	2A
AX-111051255	33.79	2A	211479836	2A
AX-111070197	33.79	2A	285593614	2A
AX-109878735	33.79	2A	235391903	2A
AX-110921711	33.79	2A	317380399	2A
[truncated: 9,459 more rows]

## Sheet: Table S3
Table S3 Statistics of markers information inconsistent with physical positioning
Chromosomes	Total number of markers inconsistent with physical location	Total number of markers that were localized to homologous chromosomes	Total number of markers that were localized to the same subgenome	Total number of markers localized to non-homologous chromosomes and different subgenomes
1A	72	46	5	21
1B	47	36	5	6
1D	98	93	2	3
2A	86	72	7	7
2B	130	22	5	103
2D	28	12	10	6
3A	30	25	2	3
3B	72	59	2	11
3D	6	3	1	2
4A	25	13	1	11
4B	31	27	1	3
4D	1	0	1	0
5A	54	44	6	4
5B	155	68	6	81
5D	2	0	1	1
6A	81	53	20	8
6B	69	64	2	3
6D	0	0	0	0
7A	40	17	2	21
7B	19	16	3	0
7D	1	0	1	0

## Sheet: Table S4
Table S4 Comparison of markers in ZK-RILs 55K genetic map with four reported 55K SNP array-derived genetic maps
Wheat55K genetic map based on an ZK-RILs in this study			Physical location information		Wheat55K genetic map based on an RIL population derived from the cross of the ‘20828’ and Chuannong16 (Liu et al., 2018)		Wheat55K genetic map based on an DH population derived from the cross of the Kechengmai1 and Chuanmai42 (Li et al., 2021)		Wheat55K genetic map based on an RIL population derived from the cross of the H461 and Chinese Spring (Lin et al., 2021)		Wheat55K genetic map based on an RIL population derived from the cross of the 20828 and SY95-71 (Liu et al., 2020)
SNP markers	Location	Chromosomes	Physical position	Chromosomes	Chromosomes	possition (cM)	Chromosomes	possition (cM)	Chromosomes	possition (cM)	Chromosomes	possition (cM)
AX-110005500	20.568	1A	568199946	7D	1A	28.391
AX-111122617	21.964	1A	471512127	6D
AX-111498508	21.964	1A	39964167	1D
AX-109974494	22.423	1A	50700303	1D
AX-110588524	22.423	1A	74232167	1B			1A	11.857	1A	39.1692
AX-111532348	24.282	1A	106956052	1D
AX-109835432	24.282	1A	228803205	1D
AX-86174070	24.282	1A	238069501	1D	1A	49.458			1A	42.4593	1A	40.623
AX-110995114	24.282	1A	176240971	6A	1A	49.458			1A	42.4593	1A	40.378
AX-111711625	24.282	1A	110335699	1D
AX-110429962	24.282	1A	245979865	1D	1A	49.458					1A	40.378
AX-111611766	24.282	1A	137073162	1D
AX-95632680	24.282	1A	192584143	1D			1A	15.175
AX-112289730	24.282	1A	251056214	1B
AX-94624330	24.282	1A	122545732	1D
AX-86169497	24.282	1A	220888618	1D
AX-94594465	24.282	1A	127931424	1D			1A	15.175
AX-109376096	24.282	1A	188469080	1D
AX-94408765	24.282	1A	240127600	1D
AX-111080813	24.282	1A	237363372	1D
AX-109516179	24.282	1A	334674684	1B	1A	49.458			1A	42.4593	1A	40.623
AX-110572036	24.282	1A	237415311	1D
AX-111477152	24.282	1A	225421369	1D
AX-95141662	24.282	1A	141899644	1D
AX-109876087	25.372	1A	373317133	1B	1A	50.353					1A	53.067
AX-108899495	25.372	1A	146944525	2A	1A	50.353	1A	16.927			1A	53.067
AX-95631099	25.372	1A	272322143	1D	1A	50.353					1A	53.067
AX-108924811	25.372	1A	648222435	2A	1A	50.353
AX-108990531	26.241	1A	315544083	1D			1A	16.141	1A	44.852
AX-112291160	26.241	1A	308585264	1D					1A	44.5107
AX-110949263	27.329	1A	336554164	1D	1A	55.769					1A	43.214
AX-110030576	27.329	1A	336555711	1D	1A	55.769					1A	43.214
AX-112288426	27.329	1A	451732029	1B	1A	55.769					1A	43.014
AX-109277077	31.06	1A	465011804	6D
AX-108906028	31.06	1A	465140108	6D					6D	193.612
AX-110071250	31.06	1A	465042958	6D
AX-110918412	31.06	1A	464926754	6D					6D	193.612
AX-111281797	31.06	1A	464849536	6D					6D	193.612
AX-109407666	31.06	1A	464842502	6D					6D	193.612
AX-109534404	31.06	1A	464945303	6D					6D	193.612
AX-109552303	31.06	1A	464948824	6D					6D	193.612
AX-109187506	31.06	1A	464951384	6D					6D	193.612
AX-108727531	31.06	1A	465072586	6D					6D	193.612
AX-109421579	31.06	1A	465146268	6D					6D	193.612
AX-109289307	31.06	1A	464855175	6D					6D	193.612
AX-109829488	31.06	1A	465137366	6D					6D	193.612
AX-110076229	31.06	1A	464941204	6D					6D	193.612
AX-111253390	31.06	1A	464989754	6D					6D	193.612
AX-108976043	31.06	1A	464841053	6D					6D	193.612
AX-110131264	31.06	1A	464977927	6D					6D	193.612
AX-94690347	31.06	1A	351396503	4B
AX-94575410	31.06	1A	94230202	1B			1B	46.547
AX-110535288	31.06	1A	98912262	1B			1B	46.547
AX-109529745	32.901	1A	373996844	1D							1A	45.292
AX-109408265	34.501	1A	395715624	1D					1A	55.2738
AX-109838442	34.501	1A	392530977	1D
AX-95129686	34.837	1A	391277321	1D					1A	56.1335
AX-110462732	36.202	1A	400388510	1D			1A	36.637	1A	57.5701
AX-111687984	36.202	1A	400392053	1D					1A	57.5701
AX-111143912	37.587	1A	403068802	1D
AX-111615434	38.577	1A	209400529	7A
AX-111010776	38.577	1A	406546669	1D
AX-111824379	38.577	1A	8927912	3A
AX-110168974	39.358	1A	413700220	1D
AX-94618546	39.358	1A	537659360	1B					1A	70.4569
AX-109368433	40.062	1A	416616313	1D			1D	46.689
AX-110498098	40.186	1A	416933486	1D
AX-110963581	40.421	1A	781082504	2B
AX-111730467	40.708	1A	411560804	1D			1D	46.689
AX-108882911	40.708	1A	410742008	1D			1D	46.689
AX-111787913	41.294	1A	426754997	1D
AX-111132934	42.611	1A	340296973	1D			1A	16.927	1A	46.2647
AX-95149706	12.873	1B	80308278	1D
AX-94386653	17.39	1B	9579537	1A
AX-94788097	33.332	1B	48864113	1D
AX-94981940	35.784	1B	70594580	1D			1B	43.533			1B	62.52
AX-94727183	35.784	1B	59521490	1D
AX-94992565	35.784	1B	69097060	1D							1B	62.52
AX-109870513	35.784	1B	73982495	1D
AX-86172163	35.784	1B	59523881	1D
AX-95101080	35.784	1B	66178832	1D
AX-108816481	35.784	1B	490124965	2D
AX-111074453	35.784	1B	582666799	2B			2B	34.883			2B	76.92
AX-110482877	35.784	1B	582806782	2B			2B	38.679			2B	76.92
AX-111054244	35.784	1B	585752018	2B	2B	13.934					2B	74.834
AX-111464452	36.423	1B	205776754	3B
AX-109880017	36.423	1B	206174654	1D
AX-95171328	36.423	1B	144780420	3D
AX-95178761	36.423	1B	214825635	1D
AX-94897165	36.423	1B	149510383	1A							1B	61.72
AX-94745216	36.423	1B	206310742	1D
AX-110994000	36.743	1B	267428937	3B
AX-108833424	36.743	1B	218408688	1D							1B	49.65
AX-94676799	37.027	1B	114355558	1D
AX-94596291	37.027	1B	69617728	1D							1B	62.52
AX-94711657	37.027	1B	121312078	1D			1D	25.041			1B	61.72
AX-95097638	37.027	1B	77364307	1D
AX-94513697	37.027	1B	199868600	1D							1B	49.65
AX-109017353	37.027	1B	83728982	1D							1B	62.52
AX-109830928	37.027	1B	721553718	3A
AX-94844716	42.025	1B	357434670	1D							1B	96.56
AX-110610353	42.025	1B	334460337	1D							1B	106.58
AX-94648809	42.025	1B	330550123	1D
AX-111643970	42.025	1B	91173808	6D
AX-86172300	42.025	1B	360355452	1D
AX-95180100	42.025	1B	359666474	1D
AX-109902007	42.343	1B	355165431	1D
AX-95659755	42.343	1B	349563127	1D			1B	67.557
AX-108769168	42.343	1B	349560280	1D
AX-110915779	42.343	1B	354503746	1D
AX-89370077	53.142	1B	416846263	1D
AX-109407440	55.59	1B	573846327	6A	1B	10.109
AX-110977076	55.991	1B	422311932	1D	1B	10.109			1B	7.746
AX-94871279	57.434	1B	481698635	1D	1B	78.723			1B	83.8315	1B	26.679
AX-111169402	60.81	1B	480516958	1D					1B	78.4045
AX-94936512	60.867	1B	138699879	4D
AX-110179728	60.867	1B	361951709	1A	1B	15.367
AX-110954234	63.645	1B	453043062	1D	1B	27.795
AX-94801647	63.645	1B	452505348	1D	1B	28.49
AX-94897619	16.242	1D1	57280174	4B
AX-110601909	21.8	1D1	87995542	7D					1D	30.9793
AX-111113847	24.36	1D1	454862114	6A	1D	8.18			1D	36.2529
AX-110507947	24.36	1D1	218980819	5A	1D	8.18			1D	36.2529	1D	48.759
AX-94653148	24.36	1D1	572665554	7D							1D	43.943
AX-110464439	13.921	1D2	510785721	1B
AX-94442756	13.921	1D2	509900969	1B			1B	65.402
AX-108737382	13.921	1D2	509107135	1B			1B	65.402
AX-108867177	13.921	1D2	510601054	1B
AX-109832961	13.921	1D2	512132081	1B			1B	65.402
AX-109966524	13.921	1D2	512107124	1B			1B	65.402
AX-109457059	13.921	1D2	511409467	1B			1B	65.402			1B	119.31
AX-111780371	13.921	1D2	510356910	1B			1B	65.402
AX-111228420	13.921	1D2	512311435	1B			1B	65.402
AX-111654233	13.921	1D2	510309859	1B			1B	65.402
AX-110062439	13.921	1D2	511138402	1B			1B	65.402			1B	119.31
AX-110164910	13.921	1D2	511696436	1B			1B	65.402
AX-111286591	13.921	1D2	510031174	1B			1B	65.402
AX-109883159	13.921	1D2	512346645	1B			1B	65.402
AX-110598536	13.921	1D2	509300551	1B			1B	65.402
AX-108750034	14.26	1D2	492587930	1B
AX-111100937	14.26	1D2	496471261	1B			1B	65.878
AX-111561039	14.26	1D2	502662346	1B			1B	65.228
AX-109508874	14.26	1D2	497977444	1B			1B	65.878			1B	115.04
AX-108891924	14.26	1D2	491079722	1B							1B	101.99
AX-110411292	14.26	1D2	494329311	1B			1B	65.878
AX-110524254	14.26	1D2	493356080	1B			1B	65.878			1B	115.04
AX-110999218	14.26	1D2	497373082	1B			1B	65.878
AX-109890800	14.26	1D2	493368761	1B
AX-109920276	14.26	1D2	491227486	1B			1B	60.381
AX-110495896	14.26	1D2	491231449	1B			1B	60.381
AX-111454293	14.26	1D2	497871934	1B			1B	65.878
AX-111782215	14.26	1D2	492949315	1B
AX-94546432	14.26	1D2	496563255	1B			1B	65.878
AX-110942655	14.26	1D2	493545056	1B
AX-111083188	14.26	1D2	495152470	1B
AX-109824050	14.26	1D2	497472494	1B			1B	67.331			1B	115.04
AX-111630780	14.26	1D2	492982914	1B			1B	65.878			1B	115.04
AX-111663742	14.26	1D2	497842256	1B			1B	67.375
AX-109470773	14.26	1D2	488871396	1B			1B	65.025
AX-109395396	14.26	1D2	494228383	1B
AX-111471528	14.26	1D2	496504697	1B
AX-109576606	20.658	1D2	545430504	1B			1B	78.526
AX-108816724	20.658	1D2	549899988	1B
AX-108803143	20.658	1D2	546909805	1B			1B	76.545			1B	128.51
AX-109382712	20.658	1D2	547599285	1B							1B	128.51
AX-110990336	20.658	1D2	547928922	1B							1B	128.51
AX-110043775	20.658	1D2	545227009	1B
AX-109292833	20.658	1D2	547315255	1B
AX-111501103	20.658	1D2	545231758	1B			1B	76.545
AX-110917576	20.658	1D2	548294679	1B			1B	76.545
AX-110129912	20.658	1D2	547287339	1B							1B	128.51
AX-110921713	20.658	1D2	548664250	1B			1B	73.559
AX-110406744	20.658	1D2	548192797	1B			1B	76.545			1B	128.51
AX-108793138	20.658	1D2	545502021	1B
AX-110006862	20.658	1D2	550560784	1B			1B	76.421
AX-109482634	20.658	1D2	548184217	1B			1B	76.545			1B	128.51
AX-111625425	20.658	1D2	550056785	1B			1B	76.421
AX-109429493	20.658	1D2	550765254	1B			1B	76.421
AX-111093824	20.658	1D2	550003319	1B			1B	76.421
AX-108759479	20.658	1D2	547525931	1B			1B	76.545			1B	128.51
AX-109882902	20.658	1D2	549792845	1B			1B	76.421
AX-111044282	20.658	1D2	548888503	1B			1B	73.559
AX-108963825	20.658	1D2	550864543	1B			1B	76.421
AX-108984254	20.658	1D2	548534199	1B			1B	73.559
AX-109275094	20.658	1D2	547257285	1B			1B	76.545			1B	128.51
AX-111693583	20.658	1D2	547030266	1B			1B	76.545			1B	128.51
AX-109297395	20.658	1D2	547922517	1B			1B	76.545			1B	128.51
AX-86184300	20.658	1D2	555294407	1B							1B	133.73
AX-109396077	20.658	1D2	548479983	1B			1B	73.559
AX-110523194	20.658	1D2	545213608	1B			1B	76.545
AX-109534834	20.658	1D2	548614764	1B			1B	73.559
AX-110020077	20.658	1D2	553541634	1B
AX-110542383	20.658	1D2	547932267	1B			1B	76.545			1B	128.51
AX-111003522	20.658	1D2	547950155	1B			1B	76.545			1B	128.51
AX-109478219	20.658	1D2	547419281	1B			1B	76.545			1B	128.51
AX-110361304	20.658	1D2	550738478	1B			1B	76.421
AX-110908967	20.658	1D2	550499848	1B			1B	76.421
AX-111546976	20.658	1D2	548517515	1B			1B	73.559
AX-111484814	20.658	1D2	548746909	1B
AX-111611435	20.658	1D2	547342440	1B
AX-108882565	20.658	1D2	550022609	1B			1B	76.421
AX-111061140	20.658	1D2	550921995	1B			1B	76.705
AX-111486820	32.725	1D2	595094761	1B
AX-108801213	32.725	1D2	588446093	1B
AX-111129114	32.725	1D2	595319737	1B
AX-111535597	32.725	1D2	588759049	1B
AX-109992552	32.725	1D2	595601278	1B
AX-109824729	32.725	1D2	588155223	1B
AX-111652905	32.725	1D2	588799279	1B
AX-109554420	32.725	1D2	587274133	1B
AX-110389721	32.725	1D2	587026790	1B
AX-111585122	32.725	1D2	595336027	1B
AX-110503879	32.725	1D2	593155790	1B
AX-110600183	32.725	1D2	587179958	1B
AX-110909710	32.725	1D2	532262512	1A
AX-110501049	32.725	1D2	587986541	1B
AX-111685915	32.725	1D2	587655276	1B
AX-110567710	2.983	2A	29510675	2D	2A	5.082			2A	76.54
AX-108966684	2.983	2A	29531000	2D	2A	5.082			2A	76.54
AX-110950179	2.983	2A	29498634	2D	2A	5.082			2A	76.54
AX-110944363	3.436	2A	28872542	2D
AX-109431101	5.85	2A	2598466	2D
AX-110559341	6.139	2A	9250366	2D
AX-94554771	6.139	2A	12869095	2D
AX-111020468	6.139	2A	17010909	2D
AX-110571221	6.139	2A	1173580	2B					2B	0.78
AX-109468494	6.617	2A	10309591	2D
AX-110919081	11.256	2A	36748772	2D	2A	16.253	2A	38.36			2A	0
AX-108838084	12.845	2A	37606661	2D	2A	18.284
AX-109428594	20.13	2A	95763046	2B
AX-111114238	20.13	2A	60164868	2D	2A	26.767
AX-111208332	20.13	2A	91261112	2B
AX-109000011	29.583	2A	87238036	2D					2A	119.948
AX-109383295	32.89	2A	166869806	2D	2A	43.049					2A	76.312
AX-108732604	32.89	2A	169964837	2D	2A	43.049					2A	76.312
AX-110552097	33.79	2A	233387669	2D
AX-112286990	33.79	2A	327614121	2D					2A	124.239
AX-111568622	33.79	2A	160398185	7A
AX-111512799	33.79	2A	367990116	2D	2A	39.76
AX-110092716	33.79	2A	257387517	2D					2A	124.239
AX-108735544	33.79	2A	585695125	4A					2A	122.459
AX-94604381	33.79	2A	180325298	2D	2A	43.606					2A	76.312
AX-110585884	33.79	2A	186315297	2D					2A	122.459
AX-94383317	33.79	2A	316287733	2D
AX-109564453	33.79	2A	179356509	2D	2A	43.606					2A	76.312
AX-109967934	33.79	2A	189601019	2D					2A	124.239
AX-108903170	33.79	2A	359239310	2D					2A	124.239
AX-86172558	33.79	2A	177860541	2D	2A	43.606
AX-110710755	33.79	2A	40868979	7A					2A	124.239
AX-110605084	33.79	2A	204509205	2D					2A	124.239
AX-108887710	33.79	2A	251770304	2B
AX-109382057	33.79	2A	573949462	5A					2A	124.239
AX-109444990	33.79	2A	264813768	2D					2A	124.239
AX-86170091	33.79	2A	259027575	2B	2A	48.281
AX-94499272	33.79	2A	317951373	2D
AX-110454216	33.79	2A	218036765	2D					2A	124.239
AX-110641228	33.79	2A	268893387	2D					2A	124.239
AX-110981231	33.79	2A	315870300	2D
AX-109653951	33.79	2A	179136925	2D	2A	43.606					2A	76.312
AX-110389775	33.79	2A	233397441	2D					2A	124.239
AX-110529090	33.79	2A	326784044	2D					2A	124.239
AX-110094629	33.79	2A	311715625	2D					2A	124.239
AX-110496686	33.79	2A	186960347	2D					2A	122.459
AX-109847732	33.79	2A	482684444	7B					2A	124.239
AX-110035313	33.79	2A	277673482	2D					2A	124.239
AX-112291006	33.79	2A	251373019	2B					2A	124.239
AX-109012616	33.79	2A	337394390	2D					2A	124.239
AX-108958093	33.79	2A	111595550	6B					2A	124.239
AX-111064747	33.79	2A	423700641	4D					2A	124.239
AX-110589754	33.79	2A	309549013	7D					2A	124.239
AX-108978267	33.79	2A	186803265	2D					2A	122.459
AX-109084018	33.79	2A	111668392	6B					2A	124.239
AX-111065281	33.79	2A	321695825	2B
AX-110080324	33.79	2A	333503332	2D					2A	124.239
AX-109331502	33.79	2A	215830987	2D					2A	124.239
AX-109365674	33.79	2A	257739488	2D					2A	124.239
AX-111150323	33.79	2A	111655448	6B					2A	124.239
AX-110070793	33.79	2A	349560939	2D	2A	44.842			2A	124.239	2A	56.869
AX-111197098	33.79	2A	284561629	2D					2A	124.239
AX-94437824	34.32	2A	592322500	6A					2A	124.239
AX-110475648	34.713	2A	445687566	2B	2A	48.964			2A	124.239
AX-111180568	35.617	2A	376353511	2D	2A	47.225	2A	66.132	2A	124.239	2A	56.43
AX-109844396	36.632	2A	456024884	2B	2A	46.987			2A	124.239	2A	56.156
AX-111500603	36.632	2A	453750424	2B	2A	46.987			2A	124.239	2A	56.156
AX-109444692	36.632	2A	385170238	2D	2A	46.987			2A	124.239	2A	56.156
AX-109872668	36.632	2A	383845495	2D	2A	46.987			2A	124.239	2A	56.156
AX-94447403	38.418	2A	439441675	2D
AX-108782185	38.418	2A	510398563	2B	2A	51.538			2A	126.193	2A	70.302
AX-108856728	38.418	2A	427610032	2D	2A	56.663			2A	126.193
AX-110575088	38.418	2A	504245461	2B	2A	56.663			2A	126.193	2A	69.52
AX-109987415	38.418	2A	425742019	2D	2A	56.663			2A	125.663
AX-111592190	38.418	2A	423441005	2D	2A	51.139
AX-108851846	40.338	2A	727642555	3A	2A	55.278			2A	128.52
AX-111709747	41.814	2A	468760299	2D	2A	56.013			2A	130.92	2A	77.743
AX-109356767	46.05	2A	502521270	2D
AX-110996701	50.522	2A	533065297	2D
AX-110907531	50.522	2A	532156076	2D	2A	67.548
AX-110425010	61.723	2A	550634006	2D	2A	75.187
AX-94415873	61.723	2A	550645746	2D
AX-109311920	64.252	2A	546474454	6A							2A	94.761
AX-110455923	66.764	2A	563792844	2D
AX-94417710	74.285	2A	271271977	4D	2A	91.521
AX-94631361	97.461	2A	621977801	2D	2A	148.138			2A	212.046
AX-94519601	1.777	2B	3800820	2A
AX-109273061	2.413	2B	22570106	2D
AX-95259643	9.476	2B	563860095	3D					2B	3.2515
AX-110498949	10.447	2B	9901598	2D
AX-111528341	30.111	2B	17312913	2D	2B	7.136
AX-108872411	30.934	2B	125371091	7B	2B	9.702
AX-109202663	30.934	2B	449730211	3D					2B	23.4362
AX-109825368	76.269	2B	108744253	2D			2B	1.256
AX-111164344	77.827	2B	114510312	2D
AX-110909653	78.367	2B	123097304	2D
AX-109380820	78.367	2B	---	2D
AX-109396252	78.367	2B	321548110	5B
AX-108896729	78.367	2B	126949670	2D
AX-109582505	78.367	2B	---	2D
AX-108939876	79.491	2B	130804298	2D
AX-108893530	80.281	2B	131463233	2D					2B	75.5941	2B	30.34
AX-111053491	80.929	2B	149681017	2D
AX-108927254	80.929	2B	143892534	2D							2B	35.378
AX-110940091	80.929	2B	143480973	2D
AX-109336866	86.2	2B	494353431	1A					1A	56.1335
AX-108976512	86.2	2B	494062398	1A
AX-94554472	94.579	2B	470224348	2D					2B	87.7299
AX-109184287	98.516	2B	611546401	3D
AX-111041779	98.516	2B	613782519	3D			3D	171.172
AX-110775249	98.516	2B	611561629	3D
AX-110468570	98.516	2B	613694114	3D			3D	171.172
AX-110536191	98.516	2B	611553484	3D			3D	171.172
AX-94703387	98.516	2B	611497253	3D
AX-110457255	98.516	2B	612020482	3D			3D	171.172
AX-111059658	98.516	2B	613388050	3D			3D	171.172
AX-108801722	98.516	2B	611160180	3D			3D	171.172
AX-111320982	98.516	2B	611309273	3D			3D	171.172
AX-111669572	98.516	2B	614855365	3D
AX-111036363	98.516	2B	611143328	3D			3D	171.172
AX-108725614	98.516	2B	612874650	3D			3D	171.172
AX-94550605	98.516	2B	612896737	3D			3D	171.172
AX-110456727	98.516	2B	615141159	3D			3D	171.172
AX-109640261	98.516	2B	611942494	3D			3D	171.172
AX-109467143	98.516	2B	613699937	3D			3D	171.172
AX-108830927	98.516	2B	611006916	3D			3D	171.172
AX-108914936	98.516	2B	615133135	3D			3D	171.172
AX-94642392	98.516	2B	611918370	3D
AX-109854733	98.516	2B	613905567	3D			3D	171.172
AX-110411624	98.516	2B	613071156	3D			3D	171.172
AX-110768675	98.516	2B	611917310	3D			3D	171.172
AX-110287137	98.516	2B	611596885	3D			3D	171.172
AX-94392013	98.516	2B	613953193	3D			3D	171.172
AX-110943935	98.516	2B	613383419	3D			3D	171.172
AX-108729723	98.516	2B	613377680	3D
AX-109407861	98.516	2B	611306547	3D			3D	171.172
AX-109680288	98.516	2B	611443006	3D
AX-109864940	98.516	2B	612675755	3D			3D	171.172
AX-110414107	98.516	2B	614642773	3D			3D	171.172
AX-109518377	98.516	2B	615454999	3D
AX-110409385	98.516	2B	612107670	3D
AX-110443973	98.516	2B	611212166	3D			3D	171.172
AX-110060687	98.516	2B	613459581	3D
AX-109037296	98.516	2B	611112898	3D
AX-111002950	98.516	2B	612089260	3D			3D	171.172
AX-110205530	98.516	2B	613760041	3D
AX-111076394	98.516	2B	610885748	3D			3D	171.172
AX-110450306	98.516	2B	612313478	3D			3D	171.172
AX-111588234	98.516	2B	611110117	3D			3D	171.172
AX-109360285	98.516	2B	615223832	3D			3D	171.172
AX-111065830	98.516	2B	613879925	3D			3D	171.172
AX-110941738	98.516	2B	611255781	3D			3D	171.172
AX-109841694	98.516	2B	613911463	3D
AX-109852251	98.516	2B	611004133	3D			3D	171.172
AX-109077261	98.516	2B	610877998	3D			3D	171.172
AX-108947154	98.516	2B	613405069	3D			3D	171.172
AX-94440248	98.516	2B	614691562	3D			3D	171.172
AX-111679473	98.516	2B	615034149	3D			3D	171.172
AX-95632485	98.516	2B	613390057	3D			3D	170.074
AX-109984722	98.516	2B	611300417	3D			3D	171.172
AX-111656195	98.516	2B	613705662	3D			3D	171.172
AX-108761723	98.516	2B	612763125	3D			3D	171.172
AX-110458694	98.516	2B	611435912	3D			3D	171.172
AX-109790588	98.516	2B	615024239	3D
AX-109357535	98.516	2B	611082654	3D			3D	171.172
AX-109440982	98.516	2B	612539676	3D			3D	171.172
AX-108883535	98.516	2B	610867472	3D			3D	171.172
AX-110595788	98.516	2B	610807777	3D			3D	171.172
AX-110951495	98.516	2B	612727294	3D
AX-111163626	98.516	2B	611674641	3D			3D	171.172
AX-109469981	98.516	2B	610884490	3D			3D	171.172
AX-111481307	98.516	2B	612630229	3D			3D	171.172
AX-108976511	98.516	2B	612115609	3D			3D	171.172
AX-109490029	98.516	2B	614982029	3D
AX-110384658	98.516	2B	613361167	3D			3D	171.172
AX-109206972	98.516	2B	613407897	3D
AX-108752087	98.516	2B	611587902	3D			3D	171.172
AX-109070519	98.516	2B	611415326	3D			3D	171.172
AX-110824826	98.516	2B	615487208	3D			3D	171.172
AX-111135510	98.516	2B	614391027	3D			3D	171.172
AX-110027721	98.516	2B	614399809	3D			3D	171.172
AX-108837398	98.516	2B	611408015	3D			3D	171.172
AX-108896957	98.516	2B	612011555	3D			3D	171.172
AX-111503544	98.516	2B	613617297	3D			3D	171.172
AX-111516032	98.516	2B	613115495	3D
AX-109500929	98.516	2B	612701477	3D
AX-111466834	98.516	2B	613927126	3D			3D	171.172
AX-94961618	98.516	2B	613394897	3D			3D	171.172
AX-109970404	98.516	2B	611522746	3D			3D	171.172
AX-110938276	98.516	2B	613756309	3D
AX-109376383	98.516	2B	614961288	3D			3D	171.172
AX-110237521	98.516	2B	612703775	3D			3D	171.172
AX-110614444	98.516	2B	612876043	3D			3D	171.172
AX-110960653	98.516	2B	612889272	3D			3D	171.172
AX-109187715	98.516	2B	612525523	3D			3D	171.172
AX-110502546	98.516	2B	612712722	3D
AX-110987710	98.516	2B	612708368	3D			3D	171.172
AX-111563290	98.516	2B	614377625	3D			3D	171.172
AX-110533153	98.516	2B	614887078	3D			3D	171.172
AX-108872079	98.516	2B	614869603	3D
AX-109811547	98.516	2B	613595696	3D			3D	171.172
AX-109458773	98.516	2B	615186011	3D			3D	171.172
AX-111983979	98.516	2B	613569431	3D			3D	171.172
AX-110674320	98.516	2B	611581095	3D			3D	171.172
AX-110944706	98.516	2B	615146477	3D			3D	171.172
AX-109866859	98.802	2B	506777003	2D							2B	78.453
AX-110492596	98.802	2B	651597830	2A							2B	78.531
AX-109948426	98.953	2B	124914051	5B
AX-109498048	98.953	2B	330680717	3B			2B	37.294
AX-108956825	100.454	2B	500883204	3D					2B	94.6565
AX-111694356	104.978	2B	564920220	2D					2B	98.7447	2B	100.137
AX-111137915	105.896	2B	570113227	2D			2B	42.515	2B	100.701	2B	108.944
AX-110503249	105.896	2B	579994957	2D
AX-110994384	105.896	2B	626458995	4B
AX-94552483	108.083	2B	727238072	2A					2B	110.055
AX-110476530	108.083	2B	621889193	3A	2B	29.462			6B	81.9174
AX-94381307	9.877	2D	39308767	2B
AX-111564275	9.877	2D	109894018	6D
AX-94862867	9.877	2D	315596371	6D
AX-110490551	9.877	2D	109865607	6D
AX-110436028	9.877	2D	109896003	6D
AX-110372371	9.877	2D	109881153	6D
AX-108970456	15.431	2D	26298032	2B	2D	33.42
AX-95163029	36.252	2D	390479755	6D
AX-110480692	39.267	2D	566222189	7D
AX-108882530	39.267	2D	101409891	2B	2D	90.864			2D	86.8478
AX-111741075	39.267	2D	104240198	2B	2D	90.864			2D	86.8478
AX-110833130	42.499	2D	698026816	4A					2D	91.3149
AX-111643984	43.765	2D	131571753	2B
AX-110816880	43.765	2D	225830664	1D
AX-94762483	43.765	2D	122009722	2B
AX-110543784	48.593	2D	496858138	1A					1A	57.5701
AX-111055855	68.166	2D	667361083	5A	5A	6.18					5A	87.49
AX-110449012	68.166	2D	670140750	5A	5A	7.014					5A	87.664
AX-110058536	119.048	2D	743745341	2B	2D	1.627
AX-110436306	119.048	2D	393033182	7D	2D	1.627					2D	71.706
AX-111530430	119.048	2D	733085656	2A	2D	1.627					2D	71.706
AX-110576760	119.048	2D	743099791	2A	2D	1.627
AX-109537000	119.048	2D	742813901	2B	2D	1.627					2D	71.706
AX-110478994	119.048	2D	740360669	2A	2D	1.627			2D	197.996	2D	71.706
AX-111177499	119.048	2D	704298199	5B
AX-109543583	119.048	2D	367639094	2A	2D	1.627
AX-108992830	119.048	2D	582225014	4B	2D	1.627
AX-110764184	119.048	2D	70336560	1D	2D	1.627
AX-94727010	4.266	3A1	15880967	3D	3A	40.147
AX-110618605	4.266	3A1	15396483	3D	3A	40.147
AX-110984933	4.781	3A1	537652416	7A	3A	40.339					3A	28.125
AX-94465976	4.972	3A2	138194043	3D	3A	89.9			3A	72.4358
AX-109429779	5.276	3A2	212296919	3B
AX-94480742	7.679	3A2	300777863	3D
AX-111699044	7.679	3A2	302227549	3D
AX-111014938	9.884	3A2	359673333	3D	3A	94.798
AX-95631223	9.884	3A2	360572018	3D	3A	95.043			3A	76.6626
AX-95132154	13.062	3A2	398405733	3D
AX-111569074	14.104	3A2	415636117	3D							3A	107.855
AX-94599436	14.104	3A2	412088036	3D	3A	107.291					3A	107.855
AX-110949831	14.104	3A2	415632947	3D	3A	108.392	3A	3.288	3A	79.9574	3A	107.855
AX-109431655	14.104	3A2	415583266	3D	3A	108.392			3A	79.9574	3A	107.855
AX-111100766	14.104	3A2	32486039	7D	3A	107.291	3A	3.288	3A	79.9574
AX-111707356	15.643	3A2	424013215	3D	3A	110.548					3A	107.855
AX-110496860	15.643	3A2	113864808	4D			3A	3.288
AX-110383818	15.643	3A2	286833864	7A	3A	110.548
AX-111674603	15.643	3A2	424009509	3D	3A	110.548	3A	3.288			3A	108.27
AX-110602113	15.643	3A2	552230676	3B	3A	110.548	3A	3.288	3A	82.4112	3A	107.855
AX-94599381	15.643	3A2	467712145	4B	3A	102.927			3A	81.3585
AX-110458199	15.643	3A2	419873602	3D	3A	110.548	3A	3.288	3A	81.8981	3A	107.855
AX-109816196	15.643	3A2	424022998	3D	3A	110.548	3A	3.288	3A	82.4112	3A	108.27
AX-110620911	17.756	3A2	432029656	3D
AX-86167334	17.756	3A2	433314965	3D
AX-109557064	19.794	3A2	445625884	3D
AX-109406442	0.311	3A3	593336648	3D	3A	35.37					3A	55.216
AX-95631093	13.075	3A3	603417129	3D					3A	174.133
AX-110069872	21.763	3A3	606999639	3D	3A	17.081			3A	183.435
AX-109489101	25.918	3A3	610346213	3D	3A	5.449					3A	102.247
AX-110990464	0	3B	2582389	3D	3B	0
AX-111595974	0	3B	333142446	1A	3B	2.9			3B	1.0716
AX-110977963	0	3B	318800788	6D	3B	0			3B	1.0716
AX-110920535	0.354	3B	7658266	3A
AX-111382768	1.04	3B	1914751	3D
AX-111498624	5.854	3B	41400002	3D					3B	4.7539
AX-111698562	7.882	3B	11759724	3D	3B	15.657			3B	8.0777	3B	76.209
AX-95658358	7.882	3B	11760851	3D	3B	15.657			3B	8.0777	3B	75.6
AX-109299632	7.882	3B	11580691	3D					3B	8.0777	3B	75.6
AX-94636285	7.882	3B	11750949	3D					3B	8.0777	3B	75.6
AX-94682394	8.804	3B	12454084	3D	3B	14.302			3B	9.1316	3B	78.638
AX-89666287	13.88	3B	15695675	3D
AX-111066905	14.229	3B	575589522	6A					3B	16.5167
AX-95197065	15.658	3B	558925029	6B
AX-108803156	39.476	3B	---	4D
AX-110401202	39.476	3B	134502770	3D
AX-109471491	39.476	3B	131479411	3D					3B	43.6682
AX-94410925	39.476	3B	144165109	3A					3B	43.6682
AX-94668305	39.476	3B	118544882	3D					3B	42.6148
AX-109861045	39.476	3B	110516449	3D
AX-108985765	39.476	3B	113578005	3D
AX-109839577	39.476	3B	112388205	3D
AX-95249255	39.476	3B	115019522	3D
AX-112291151	39.476	3B	107436254	3D
AX-111612137	39.476	3B	110419442	3D
AX-109989045	39.476	3B	175987297	5D			3B	15.749
AX-108754780	39.476	3B	134498935	3D					3B	43.6682
AX-109449600	39.476	3B	116046945	3D
AX-111530090	39.476	3B	114962063	3D			3B	15.749
AX-109819016	39.895	3B	97116719	3D	3B	14.016			3B	41.1866
AX-94955141	39.895	3B	94495681	3D					3B	41.3614
AX-109506193	39.895	3B	94859546	3D	3B	13.758
AX-94583481	40.372	3B	149549518	3D					3B	43.6682
AX-111650307	40.372	3B	321682542	1B
AX-94880225	40.372	3B	176556176	3A
AX-108725636	40.372	3B	141657516	3D
AX-111521589	40.372	3B	165759185	3D			3B	17.406	3B	43.6682
AX-94775903	40.372	3B	152487319	3D					3B	43.6682
AX-94784291	40.372	3B	152851589	3D					3B	43.6682
AX-94785714	40.372	3B	200810767	3A
AX-94417107	40.372	3B	138886215	3D					3B	43.6682
AX-108951432	40.372	3B	152850520	3D
AX-109438114	40.372	3B	147840280	3D					3B	43.6682
AX-111525063	40.372	3B	163137283	3D					3B	43.6682
AX-95631421	40.372	3B	162512214	3D
AX-111761225	40.372	3B	160565302	3D			3B	17.406
AX-111505582	40.372	3B	746037	7D			3B	17.406
AX-111483582	40.372	3B	152553692	3D			3B	17.406	3B	43.6682
AX-109357354	40.372	3B	138019984	3D			3B	17.406
AX-108955091	40.372	3B	142631249	3D			3B	17.406	3B	43.6682
AX-109876084	40.372	3B	605177240	2D
AX-109003507	40.372	3B	160883614	3D					3B	43.6682
AX-111460051	40.372	3B	504129906	5A			3B	17.406
AX-95661130	40.372	3B	152674087	3D					3B	43.6682
AX-109916586	40.372	3B	142726863	3D			3B	17.406
AX-110455185	42.145	3B	172593999	3D					3B	43.6682
AX-111235812	42.145	3B	33040959	7D
AX-111116881	42.145	3B	172588557	3D			3B	17.406	3B	43.6682
AX-94857695	46.428	3B	386430444	3D	3B	20.563					3B	26.78
AX-110026324	46.428	3B	386432197	3D
AX-110072116	46.428	3B	70822365	7D	3B	20.563
AX-94899707	46.428	3B	384576715	3D	3B	20.563
AX-110396822	46.428	3B	386726921	3D	3B	20.563					3B	26.78
AX-110086062	46.428	3B	385471581	3D	3B	20.563					3B	26.78
AX-89487533	46.428	3B	390049062	3D	3B	20.691					3B	26.78
AX-109319236	46.428	3B	390668214	3D			3B	35.383			3B	23.596
AX-109481554	46.428	3B	392056538	3D	3B	23.021	3B	35.383
AX-94942251	55.789	3B	569524197	3D					3B	85.3242
AX-110566919	59.868	3B	573121110	3D	3B	69.599					3B	10.212
AX-109443950	77.147	3B	178513396	5D	3B	107.748					3B	86.847
AX-94580748	77.796	3B	609705843	3D
AX-110439533	78.065	3B	608746833	3D	3D	74.432			3D	199.431
AX-111708993	8.063	3D	272796070	3A
AX-111488310	8.063	3D	272765715	3A
AX-109850205	8.063	3D	37649214	6D
AX-110466845	36.834	3D	54758900	5A
AX-111494592	46.202	3D	811180821	3B					3D	196.963
AX-110600820	46.202	3D	135527142	5D					3D	196.963
AX-89767898	2.697	4A	453308083	4D			4A	34.195
AX-111645255	6.35	4A	450325005	4D							4A	30.54
AX-110592821	6.688	4A	450201489	4D
AX-95629315	30.278	4A	38446390	4D	4A	42.524	4A	71.101
AX-110432681	32.581	4A	29267447	4B	4A	40.54
AX-111702747	36.924	4A	20744441	4B
AX-94657600	36.924	4A	10259886	4D
AX-94596649	37.762	4A	11566032	4D
AX-110090771	42.782	4A	6018908	4D			4A	86.475	4A	75.3154
AX-109033420	42.782	4A	5815398	4D
AX-109383626	43.72	4A	5569803	4D
AX-109368786	48.626	4A	2999520	4D					4A	78.5698
AX-110587726	69.383	4A	545524023	5D					4A	117.265
AX-111556505	69.383	4A	656256717	5B
AX-111175516	69.57	4A	543815483	5D
AX-95243937	70.119	4A	595279277	4B
AX-111154839	70.119	4A	543068460	5D	4A	0
AX-111148832	77.741	4A	196466796	6A					4A	129.278
AX-110478685	78.765	4A	---	5D
AX-111499965	89.951	4A	48537805	7D					4A	130.513
AX-109388961	89.951	4A	48542244	7D					4A	130.513
AX-111022074	89.951	4A	19550773	6B	6B	10.156			4A	130.513
AX-110603053	91.905	4A	---	7B					4A	130.513
AX-109343449	91.905	4A	46940457	7D					4A	130.513
AX-109281156	95.629	4A	40454820	7D
AX-94790546	13.405	4B	12599428	4D	4B	34.316
AX-109294476	15.043	4B	13058038	4D
AX-111176263	20.212	4B	23420320	4D
AX-94634031	24.494	4B	42538563	4D
AX-108997984	24.494	4B	550506680	4A							4B	12.311
AX-94784513	24.494	4B	43064029	4D							4B	12.426
AX-95123979	24.494	4B	43298565	4D
AX-95088948	24.494	4B	41724785	4D							4B	12.426
AX-109833182	26.785	4B	5304468	7D
AX-94781835	26.785	4B	62878446	4D							4B	12.074
AX-94533963	26.785	4B	61958456	4D							4B	12.074
AX-108752874	27.938	4B	97384189	4D							4B	12.962
AX-108924542	27.938	4B	94254052	4D							4B	12.962
AX-110186383	27.938	4B	525695966	7B							4B	12.962
AX-89489851	48.164	4B	432943570	4D
AX-111635486	50.155	4B	31780509	4A
AX-111176940	50.155	4B	439863023	4D			4B	50.582	4B	54.2891
AX-94634070	50.155	4B	437302268	4D					4B	54.2891
AX-109883229	50.155	4B	435197032	4D
AX-95070314	53.839	4B	474012491	4D
AX-110951393	54.245	4B	474559015	4D					4B	56.2501
AX-110500303	54.245	4B	474437647	4D			4B	46.528	4B	56.2501
AX-109326342	54.245	4B	474435990	4D					4B	56.2501
AX-94893073	54.549	4B	476303937	4D					4B	56.7728
AX-110274596	54.92	4B	24237694	6D	6D	19.502	6D	43.441	6D	39.8279
AX-108963916	56.338	4B	478491214	4D			4B	43.016	4B	57.1212
AX-94895808	56.338	4B	481200291	4D
AX-109512206	68.831	4B	499491066	4D
AX-94892921	81.694	4B	503807214	4D	4B	12.22
AX-111649156	92.814	4B	701986587	5A	4B	36.42
AX-110125921	95.185	4B	506334173	4D
AX-109526597	1.653	4D	576257148	5B			5B	11.554	5B	99.8731	5B	3.151
AX-110541026	11.489	5A	637960338	4A							5A	11.115
AX-94441001	12.001	5A	7413192	5D	5A	15.314					5A	14.322
AX-111179276	12.001	5A	7504155	5D
AX-110437795	12.368	5A	37263671	5B					5A	17.2469
AX-89349479	12.368	5A	8172321	5B					5A	17.4249	5A	5.929
AX-111582666	12.368	5A	26451823	5B
AX-109447540	43.11	5A	339085154	5D
AX-111458125	43.11	5A	339364209	5D
AX-111034182	43.11	5A	488343440	1B							1B	111.96
AX-110961969	43.11	5A	490761120	1B			1B	67.683
AX-94504858	55.774	5A	49106577	5D			5A	50.058
AX-109971793	58.16	5A	90984034	5B
AX-108808000	59.835	5A	72592182	5D			5A	47.614			5A	64.619
AX-95628855	61.95	5A	291498633	5D							5A	73.479
AX-94465072	61.95	5A	292145416	5D							5A	73.479
AX-111458322	61.95	5A	620600546	2B
AX-110544530	68.89	5A	639164913	7A					5A	71.0998
AX-110144085	70.422	5A	6413920	5B	5B	0.666	5B	7.801	5B	0.1748
AX-111696160	70.422	5A	6220675	5B	5B	0.666			5B	0
AX-110979994	77.403	5A	358012495	5D			5A	75.53			5A	86.789
AX-95109370	80.893	5A	369389568	5D
AX-111569540	81.703	5A	370451963	5D	5A	74.461
AX-109480744	84.812	5A	375072144	5D	5A	78.944			5A	89.3788
AX-110923369	85.566	5A	453877772	5B	5A	81.281	5A	83.064			5A	113.242
AX-111708496	85.566	5A	379789960	5D					5A	91.3795
AX-108776640	86.845	5A	384338931	5D
AX-94936563	87.007	5A	381026407	5D	5A	82.375			5A	91.7341
AX-89444041	87.007	5A	381819117	5D					5A	92.0938
AX-111607088	87.103	5A	382077176	5D	5A	83.364
AX-110724457	89.244	5A	245019583	4A							5A	116.837
AX-110515860	89.244	5A	245651368	4A	5A	88.013					5A	116.837
AX-95107988	89.802	5A	391977517	5D
AX-110593436	92.971	5A	23155493	1A
AX-95013869	93.273	5A	406164378	5D
AX-108931759	94.908	5A	408969811	5D
AX-110898750	94.908	5A	408438030	5D
AX-108860799	94.908	5A	407523634	5D
AX-109731422	96.163	5A	420130568	5D
AX-108899553	96.163	5A	415647608	5D
AX-111039987	97.202	5A	422030238	5D					5A	109.287
AX-109336028	98.282	5A	425081276	5D							5A	140.723
AX-111079969	98.882	5A	425849223	5D
AX-110385903	101.46	5A	433012402	5D
AX-111001987	103.11	5A	437086996	5D	5A	115.624
AX-111730067	103.11	5A	369299840	5D	5B	70.311			5B	51.4698
AX-109849238	104.585	5A	443883520	5D
AX-109451974	104.585	5A	443881240	5D
AX-111581224	104.585	5A	443875675	5D
AX-109291767	104.9	5A	49367936	7A			5A	121.105
AX-108891752	110.024	5A	450577378	6D					5A	126.353
AX-94723528	112.994	5A	450220954	5D
AX-94848564	112.994	5A	450218147	5D	5A	130.539			5A	130.848
AX-112290170	113.231	5A	450658999	5D
AX-94415416	116.735	5A	454731083	5D
AX-110354110	0.722	5B	98302496	4D					5B	172.776
AX-169335643	0.722	5B	---	4D
AX-169335644	0.722	5B	---	4D					5B	172.776
AX-169337202	0.722	5B	---	4D					5B	172.776
AX-169338539	0.722	5B	---	4D					5B	172.776	5B	103.151
AX-95658300	2.141	5B	8537137	5D	5B	14.899
AX-94764048	2.141	5B	8538426	5D	5B	14.899			5B	4.1305
AX-95170533	2.141	5B	8542281	5D	5B	14.899
AX-95194221	2.141	5B	8020489	5D	5B	14.899
AX-95126382	14.188	5B	25313963	5D							5B	77.996
AX-109913678	16.854	5B	631075191	1B					5B	23.6595
AX-109402563	17.194	5B	28881268	5D
AX-94646807	17.194	5B	28667399	5D			5B	44.097
AX-108840096	19.526	5B	713351127	4A			4A	191.323	4A	166.04
AX-110987173	19.858	5B	35960533	5D
AX-109462984	20.91	5B	38821497	5D					5B	29.9779
AX-89407414	21.124	5B	37331026	5D					5B	29.2785
AX-94705524	22.279	5B	41604205	5D	5B	43.108			5B	33.3575
AX-109956106	23.947	5B	45263007	5D					5B	36.552
AX-109361492	26.246	5B	59040808	5D
AX-109385815	26.246	5B	190713624	3B			5B	56.454	5B	39.6725
AX-108965954	26.246	5B	73764556	5D					5B	39.8432
AX-94489976	26.246	5B	74426163	5D					5B	39.8432
AX-95657302	26.246	5B	60899163	5D	5B	52.555			5B	39.6725	5B	30.982
AX-110102986	26.246	5B	77738248	5D					5B	39.8432
AX-95222832	26.246	5B	59042718	5D			5B	56.454	5B	39.8432
AX-95098312	26.76	5B	531888620	5D	5B	168.482
AX-110409812	26.76	5B	531896407	5D	5B	168.482
AX-110484142	26.76	5B	531887209	5D	5B	168.482
AX-110391219	26.76	5B	532276109	5D	5B	167.658			5B	151.494
AX-94833986	26.771	5B	233021422	5D
AX-108876564	28.064	5B	294157032	5D					5B	42.2535
AX-111095095	28.327	5B	287827548	5D	5B	56.499	5B	52.593			5B	37.535
AX-110082918	29.741	5B	529215531	5D	5B	162.598
AX-94426922	30.927	5B	340757626	5D	5B	61.352			5B	44.8677
AX-110439497	30.927	5B	669742544	1B	5B	61.352			5B	44.8677	5B	43.265
AX-94509671	30.927	5B	331402440	5D					5B	44.5276
AX-109601471	30.927	5B	136556489	2A
AX-109277675	30.927	5B	126986126	2D					2A	119.948
AX-111284205	30.927	5B	141063047	2A					2A	119.948
AX-111171797	30.927	5B	135477682	2A					2A	119.948
AX-111591509	30.927	5B	123310771	2A					2A	119.948
AX-110394261	30.927	5B	123173925	2A					2A	119.948
AX-110717327	30.927	5B	123454469	2A					2A	119.948
AX-109988415	30.927	5B	137337107	2A					2A	119.948
AX-109932054	30.927	5B	134773094	2A					2A	119.948
AX-110162058	30.927	5B	277807416	5A					2A	119.948
AX-111220529	30.927	5B	137483130	2A					2A	119.948
AX-110412443	30.927	5B	133661239	2A					2A	119.948
AX-109958799	30.927	5B	154827329	2A					2A	120.478
AX-109471644	30.927	5B	141321295	2A					2A	119.948
AX-110950822	30.927	5B	134484784	2A					2A	119.948
AX-110002595	30.927	5B	138069161	2A					2A	119.948
AX-110976245	30.927	5B	129240587	2A					2A	119.948
AX-110906351	30.927	5B	151365168	2A					2A	120.478
AX-111731252	30.927	5B	210265479	2B					2A	120.653
AX-110054856	30.927	5B	153094257	2A					2A	120.478
AX-109970784	30.927	5B	125696136	2A					2A	119.948
AX-109834294	30.927	5B	135593235	2A					2A	119.948
AX-108743158	30.927	5B	134282594	2A					2A	119.948
AX-109923344	30.927	5B	141706674	2A					2A	119.948
AX-111074204	30.927	5B	136330229	2A					2A	119.948
AX-108805248	30.927	5B	148183050	2A					2A	120.653
AX-109895548	30.927	5B	125268259	2A					2A	119.948
AX-109533172	30.927	5B	126471263	2A					2A	119.948
AX-109298080	30.927	5B	131699015	2A					2A	119.948
AX-110921635	30.927	5B	125607384	2A					2A	119.948
AX-111021698	30.927	5B	153532007	2A					2A	120.478
AX-109318123	30.927	5B	127643002	2A					2A	119.948
AX-109328841	30.927	5B	133746719	2D					2A	119.948
AX-110609555	30.927	5B	158041825	2A
AX-111635700	30.927	5B	122005577	2A					2A	119.948
AX-109325569	30.927	5B	121583674	2A					2A	119.948
AX-111066910	30.927	5B	141283476	2A					2A	119.948
AX-110035165	30.927	5B	131197257	2A					2A	119.948
AX-110388498	30.927	5B	141784420	2A					2A	119.948
AX-110474801	30.927	5B	153273191	2D					2A	120.653
AX-110689479	30.927	5B	134839829	2A					2A	119.948
AX-110669349	30.927	5B	142195725	2A					2A	119.948
AX-94570263	30.927	5B	119662020	2D					2A	119.948
AX-108900730	30.927	5B	118371644	2D					2A	119.948
AX-108960874	30.927	5B	133333780	2A					2A	119.948
AX-110502353	30.927	5B	136922487	2A					2A	119.948
AX-111523061	30.927	5B	128507184	2A					2A	119.948
AX-109101600	30.927	5B	140403771	2A					2A	119.948
AX-111139753	30.927	5B	125263877	2D
AX-109969172	30.927	5B	150913114	2A					2A	120.478
AX-108873118	30.927	5B	121013143	2A					2A	119.948
AX-111515391	30.927	5B	121162680	2A					2A	119.948
AX-110032941	30.927	5B	141561875	2A					2A	119.948
AX-109287035	30.927	5B	134059787	2A					2A	119.948
AX-111566257	30.927	5B	126864087	2A					2A	119.948
AX-108800384	30.927	5B	120713970	2A					2A	119.948
AX-111639409	30.927	5B	142176353	2A					2A	119.948
AX-109826841	30.927	5B	132867398	2A					2A	119.948
AX-110378983	30.927	5B	155773409	2A					2A	120.478
AX-111235532	30.927	5B	125453452	2A					2A	119.948
AX-111622284	30.927	5B	135448069	2A					2A	119.948
AX-109504165	30.927	5B	126997792	2A					2A	119.948
AX-109312754	30.927	5B	120395431	2A					2A	119.948
AX-108855326	30.927	5B	137719706	2A					2A	119.948
AX-109835594	30.927	5B	127158502	2A					2A	119.948
AX-108734450	30.927	5B	120267419	2A					2A	119.948
AX-110606051	30.927	5B	156864120	2A
AX-108933784	30.927	5B	122049833	2A					2A	119.948
AX-109367272	30.927	5B	157578474	2A
AX-109321766	30.927	5B	134975908	2A					2A	119.948
AX-109395596	30.927	5B	157444877	2A
AX-109833065	31.335	5B	345967354	5D	5B	62.205			5B	45.2079	5B	46.186
AX-94661748	31.335	5B	346638806	5D	5B	62.205			5B	45.2079	5B	46.27
AX-110486291	31.825	5B	348500141	5D	5B	65.095			5B	45.5486
AX-95229346	34.638	5B	362055431	5D	5B	68.105					5B	51.672
AX-110026578	34.839	5B	462861838	5A	5B	68.105					5B	51.457
AX-94904777	35.151	5B	520780300	5D
AX-94643849	35.151	5B	520778897	5D
AX-94793223	35.331	5B	520782287	5D
AX-110061419	36.199	5B	519544906	5D
AX-111518668	36.455	5B	55407070	1D
AX-108883591	38.696	5B	506248430	5D			5B	33.477	5B	131.012	5B	42.125
AX-111062224	39.083	5B	386864225	5D
AX-108798928	39.083	5B	386983697	5D
AX-110954265	39.083	5B	388042828	5D	5B	80.08
AX-109198167	39.083	5B	387618267	5D	5B	82.203
AX-94848716	39.083	5B	387629102	5D	5B	82.203					5B	62.634
AX-109387209	39.083	5B	386888787	5D	5B	82.203					5B	64.056
AX-110466778	39.083	5B	384772273	5D	5B	77.999			5B	57.7455
AX-86174014	39.083	5B	387705124	5D	5B	82.203			5B	59.3536
AX-111583250	39.083	5B	489793144	5A	5B	82.203					5B	64.056
AX-94832851	39.242	5B	395254450	5D	5B	83.95			5B	62.9645
AX-109449633	40.099	5B	505115032	5D
AX-110517756	41.364	5B	406592777	5D
AX-95192291	42.612	5B	403635404	5D
AX-110439529	42.612	5B	399983051	5D					5B	64.6947	5B	69.728
AX-111760682	42.612	5B	422335301	3A					5B	64.6947	5B	69.728
AX-95215143	42.92	5B	500491753	5D
AX-109565498	55.286	5B	---	5D
AX-111502785	55.286	5B	695597327	4A	4A	47.275					4A	188.2
AX-110995412	55.286	5B	695033391	4A	4A	47.275
AX-111159985	55.565	5B	483713128	5D			5B	21.198	5B	116.368
AX-95155637	55.565	5B	482299726	5D	5B	126.165
AX-110928542	55.565	5B	676682759	2B	5B	126.165
AX-110500077	55.565	5B	482296885	5D	5B	126.165	5B	15.447			5B	21.714
AX-109513879	55.565	5B	482654741	5D	5B	126.165					5B	21.714
AX-111040101	55.565	5B	87082032	6D							5B	21.997
AX-110536523	55.565	5B	283724220	5D							5B	21.714
AX-108832036	55.565	5B	602346115	5A
AX-111455871	55.565	5B	482635115	5D	5B	126.165
AX-109337296	55.565	5B	602328968	5A
AX-110939270	55.565	5B	484570507	5D
AX-109876895	55.565	5B	606049678	5A	5B	128.429
AX-111071736	56.665	5B	480905056	5D	5B	124.307			5B	113.059
AX-108902579	60.195	5B	680112344	7A
AX-94435238	61.239	5B	474205090	5D
AX-111717509	63.407	5B	470389860	5D	5B	116.889			5B	101.995	5B	0.611
AX-111058438	65.015	5B	7287382	6B
AX-111009628	70.343	5D	14271037	5A			5A	87.617	5D	15.6164
AX-110045126	92.999	5D	---	6D
AX-110382864	0.636	6A	1582449	6D	6A	0
AX-111602984	2.459	6A	3307667	6D
AX-111262417	2.459	6A	---	5D
AX-108823680	4.502	6A	3822349	6D					6A	2.5003	6A	2.55
AX-110430299	4.502	6A	4841825	6D					6A	2.5003
AX-110153263	4.502	6A	13762569	6D					6A	2.5003
AX-109902551	4.502	6A	13765843	6D					6A	2.5003
AX-108877504	4.502	6A	5324878	6D					6A	2.5003
AX-109472626	13.403	6A	590766150	1A							1A	24.736
AX-95253982	13.755	6A	492615428	1D					1A	136.452
AX-110446844	13.755	6A	591973485	1A					1A	136.275
AX-111007773	13.755	6A	593216263	1A					1A	137.345
AX-110568751	13.755	6A	592078349	1A					1A	136.275
AX-109930005	13.755	6A	592926531	1A	1A	21.816			1A	137.522
AX-94733833	13.755	6A	685092893	1B							1A	25.065
AX-86166902	13.755	6A	591929707	1A					1A	135.925	1A	24.736
AX-111234542	13.755	6A	592509684	1A					1A	136.275
AX-110037941	13.755	6A	592147159	1A					1A	136.275
AX-109109679	13.755	6A	591980025	1A					1A	135.925
AX-110575878	13.755	6A	592547095	1A					1A	136.989
AX-110477949	13.755	6A	592766012	1A					1A	137.345
AX-109966533	13.755	6A	592129308	1A					1A	136.275
AX-108783291	14.096	6A	589639947	1A					1A	130.229
AX-110559766	14.096	6A	589851710	1A	1A	19.345					1A	28.313
AX-95149538	15.145	6A	489538072	1D	1A	16.717			1A	128.616
AX-110610940	15.145	6A	588388184	1A	1A	17.406			1A	128.616
AX-94821944	15.612	6A	10909953	6D	6A	15.328
AX-111184517	15.612	6A	11074725	6D					6A	8.6974
AX-94589905	15.612	6A	10908353	6D
AX-95009613	15.612	6A	10906757	6D
AX-94402092	15.789	6A	486757919	1D					1A	118.757
AX-94767476	15.789	6A	427734133	1D
AX-109999652	15.789	6A	585628547	1A
AX-95173668	15.789	6A	427939811	1D					1A	119.658
AX-110439639	15.789	6A	583812224	1A
AX-109558656	15.789	6A	584833912	1A	1A	8.491
AX-110938952	16.414	6A	487278330	1D
AX-108936208	16.643	6A	12309307	6D
AX-111140236	17.065	6A	11348340	6D
AX-110128714	17.065	6A	591014378	5A
AX-109293758	17.065	6A	11342490	6D	6A	16.836
AX-110399963	17.065	6A	11807732	6D					6A	8.6974
AX-94598997	17.065	6A	11892599	6D					6A	8.6974
AX-95103885	17.457	6A	13975590	6D	6A	21.738
AX-109427795	18.694	6A	13008553	6D	6A	17.839
AX-108912701	25.574	6A	19725791	6D
AX-108969164	32.513	6A	45614637	6B					6A	25.2802
AX-109932158	38.717	6A	61221416	6B	6A	44.664
AX-94978974	38.717	6A	29876048	6D	6A	44.664			6A	25.2802
AX-94415776	38.717	6A	28700769	6D					6A	25.4539
AX-110042575	38.717	6A	60625104	6B	6A	44.664			6A	25.4539
AX-110463504	38.717	6A	29923246	6D
AX-111461817	38.717	6A	29151808	6D
AX-111465387	38.717	6A	29740775	6D	6A	44.664
AX-95682772	38.717	6A	28699679	6D	6A	44.664			6A	25.4539
AX-108780681	42.531	6A	39568282	6D					6A	33.1102
AX-109866887	44.466	6A	62117585	6D	6A	70.414			6A	45.0286
AX-109528482	44.466	6A	65642547	6D					6A	45.0286
AX-111530006	44.466	6A	52615630	7A					6A	45.0286
AX-111488497	44.466	6A	59199202	6D	6A	69.745			6A	45.0286
AX-111724505	44.466	6A	130935757	6B	6A	67.555			6A	44.5041	6A	75.94
AX-111466043	44.466	6A	61792493	6D	6A	70.414			6A	45.0286
AX-94977405	44.466	6A	62115313	6D	6A	70.414			6A	45.0286
AX-109538623	44.466	6A	132345808	6B	6A	69.745			6A	45.0286
AX-94549511	44.466	6A	58099792	6D					6A	44.5041	6A	75.94
AX-110109749	44.466	6A	63803826	6D					6A	45.0286
AX-111036678	44.466	6A	58702404	6D	6A	69.745			6A	45.0286
AX-109316846	44.466	6A	58547969	6D	6A	69.745			6A	45.0286
AX-110364952	44.466	6A	58696255	6D	6A	69.745			6A	45.0286
AX-94684858	44.926	6A	52819960	6D	6A	67.293			6A	43.1011	6A	75.09
AX-108738955	44.926	6A	48675412	6D	6A	67.293			6A	43.2741	6A	75.09
AX-109023312	44.926	6A	47032356	6D	6A	67.293			6A	43.2741	6A	75.09
AX-109563646	44.926	6A	56019556	6D	6A	67.293			6A	43.2741	6A	75.09
AX-111750567	44.926	6A	47634810	6D	6A	67.293			6A	43.2741	6A	75.09
AX-109342066	44.926	6A	48676570	6D	6A	67.293					6A	75.09
AX-109325459	44.926	6A	48719974	6D	6A	67.293			6A	43.2741	6A	75.09
AX-110608625	44.926	6A	42115680	6D	6A	67.293			6A	43.2741	6A	75.09
AX-94432878	54.091	6A	315648486	6D	6A	76.452
AX-111129045	54.091	6A	316101558	6D					6A	54.2428
AX-109357447	56.048	6A	318992317	6D	6A	77.491
AX-110614938	80.03	6A	438891485	6D							6A	125.36
AX-109847629	0.623	6B	15372148	6D
AX-110955044	1.308	6B	63809254	7D					6B	20.5806
AX-109346183	11.469	6B	18672206	6D					6B	25.6959
AX-110443670	20.069	6B	73497663	6D					6B	61.1227
AX-94425818	20.069	6B	73070882	6D					6B	61.1227
AX-94731858	20.069	6B	75872152	6D	6B	48.443			6B	61.6454
AX-111000883	20.069	6B	71027145	6D	6B	48.724			6B	60.7766
AX-86185244	20.069	6B	73589252	6D	6B	48.724			6B	61.1227
AX-94791676	20.069	6B	73067355	6D	6B	48.724			6B	61.1227
AX-110928366	20.069	6B	61024348	5D					5B	39.6725
AX-111621971	22.879	6B	86868482	6D					6B	68.4738	6B	131.978
AX-110632027	23.404	6B	84620610	6D					6B	68.6444
AX-110004281	23.404	6B	84490283	6D					6B	68.6444
AX-109862959	26.71	6B	148898042	6D					6B	72.4575
AX-110460951	26.71	6B	155706308	6D					6B	70.0245
AX-95684493	26.71	6B	145764315	6D
AX-109282488	26.71	6B	149472323	6D
AX-94439975	26.71	6B	430925225	6A					6B	73.9888
AX-94472981	26.71	6B	322068895	1D
AX-109035604	26.71	6B	155841264	6D					6B	70.0245
AX-94496794	26.71	6B	278636511	6D
AX-110470769	26.71	6B	131704262	6D
AX-95631491	26.71	6B	145759300	6D
AX-111068695	26.71	6B	155843410	6D					6B	70.0245
AX-95631446	26.71	6B	147150017	6D
AX-95108897	26.71	6B	300889014	6D
AX-111452922	26.71	6B	144875916	6D
AX-109433089	26.71	6B	129152348	6D
AX-95239116	26.71	6B	---	6D
AX-95222115	26.71	6B	425861610	6A
AX-95225646	26.71	6B	151598628	6D					6B	72.4575
AX-109460871	26.71	6B	303440941	6D
AX-108986639	26.71	6B	283813727	6D
AX-94536292	26.71	6B	189748801	6D
AX-111502098	26.71	6B	131938810	6D
AX-111145758	26.71	6B	267199469	6D
AX-110837475	26.71	6B	144566562	6D
AX-86172096	26.71	6B	177791463	6D					6B	72.4575
AX-89712321	26.71	6B	296864570	6D			6B	82.209	6B	73.9888
AX-111717647	26.71	6B	145763268	6D					6B	72.4575
AX-110915715	26.71	6B	154594754	6D					6B	72.4575
AX-109849428	26.71	6B	149729510	6D					6B	72.4575
AX-95127885	26.71	6B	157450645	6D
AX-109570521	26.71	6B	292965000	6D			6B	82.209	6B	73.9888
AX-86175678	26.71	6B	178006385	6D					6B	72.4575
AX-94453517	26.71	6B	295271414	6D					6B	73.9888
AX-94733916	26.71	6B	293810368	6D					6B	73.9888
AX-94632676	26.71	6B	157594127	6D					6B	72.4575
AX-95684214	26.71	6B	145460851	6D					6B	72.4575
AX-86172991	26.71	6B	155543578	6D					6B	72.4575
AX-94391493	26.71	6B	293494494	6D					6B	73.9888
AX-94542212	26.71	6B	292966341	6D					6B	73.9888
AX-94568490	35.746	6B	339973567	6D					6B	77.0872
AX-110600988	35.746	6B	345244250	6D					6B	77.0872
AX-109402361	35.746	6B	333803482	6D
AX-110509565	35.746	6B	343947855	6D					6B	77.0872
AX-111450307	35.746	6B	343312102	6D					6B	77.0872
AX-109990624	35.746	6B	340196673	6D					6B	77.0872
AX-111723862	35.746	6B	344335156	6D
AX-94627420	35.746	6B	338796630	6D
AX-109100792	37.057	6B	624431208	2B
AX-111759689	37.057	6B	340639968	5B					6B	77.0872
AX-110668990	37.057	6B	350126685	6D					6B	77.0872
AX-86170534	37.057	6B	347685080	6D
AX-111193094	37.057	6B	355137425	6D					6B	77.0872
AX-94683095	37.057	6B	353025726	6D
AX-110631397	37.057	6B	348091800	6D
AX-111170788	37.057	6B	345390211	6D
AX-89602365	37.057	6B	348654070	6D
AX-109369770	0	7A	596914003	3D	3D	105.857
AX-94667828	0	7A	602275255	3D
AX-110644442	0	7A	802842992	3B	3B	112.219					3B	86.847
AX-94389001	0	7A	596667885	3D	3D	105.556
AX-110581929	0	7A	608237273	3D
AX-110515670	0	7A	800022194	3B
AX-111763073	0	7A	611495451	3D
AX-110953293	0	7A	609047882	3D	3D	74.432			3D	199.431
AX-109925161	0	7A	814577111	3B	3B	130.59
AX-109312574	0	7A	829561314	3B
AX-111548228	0	7A	609045324	3D
AX-111281954	0	7A	368283522	5D
AX-110437149	0	7A	798993706	3B	3B	106.977					3B	86.847
AX-111145295	0	7A	814291410	3B					3B	160.619
AX-94602400	0	7A	305844210	5D
AX-111121605	0	7A	814487793	3B	3B	130.59			3B	160.619
AX-109337217	0	7A	607981458	3D
AX-111143842	0	7A	822233926	3B
AX-109396493	8.063	7A	225832373	7D
AX-111634177	8.67	7A	30982157	7D					7A	32.0568
AX-109276227	8.793	7A	28180504	7D					7A	29.3815
AX-109187877	9.825	7A	212891464	7D
AX-86171357	9.825	7A	187910104	7B
AX-108764676	10.023	7A	197703137	7B
AX-110987624	10.023	7A	222040641	7D
AX-108805707	10.023	7A	224051057	7D
AX-109372500	12.304	7A	419379930	7D					7A	106.224	7A	23.736
AX-86165770	19.391	7A	535728782	7D	7A	6.323	7A	126.309
AX-109464258	19.871	7A	516985425	7D	7A	3.123			7A	120.194	7A	34.334
AX-110989503	25.233	7A	549307414	7D							7A	46.699
AX-111554589	30.058	7A	612394490	2A
AX-111040516	54.343	7A	83653321	7D					7A	89.8893
AX-94862510	56.735	7A	465956939	6D
AX-108883328	70.109	7A	30879589	1D
AX-109473084	94.159	7A	638803845	5A
AX-108970476	100.501	7A	---	6B	7A	96.092
AX-94567789	101.448	7A	623541625	7D
AX-111004191	101.448	7A	623535816	7D
AX-109867835	101.448	7A	176372582	6A
AX-109951944	101.448	7A	623543604	7D
AX-110973216	27.513	7B	88192142	7D
AX-109933530	27.513	7B	89523837	7D	7B	49.044
AX-94441905	30.044	7B	94506213	7D	7B	42.99			7B	48.1253
AX-111607595	30.044	7B	99617949	7D	7B	42.747			7B	48.1253
AX-94530110	32.347	7B	106077084	7D
AX-110016114	32.347	7B	294761437	5B	7B	51.63
AX-94683315	34.573	7B	124300831	7D	7B	55.819
AX-109920134	35.788	7B	133945126	7D					7B	58.1829	7B	105.12
AX-111634483	42.612	7B	484525184	7A
AX-112287821	42.612	7B	422854019	7D
AX-86174712	42.612	7B	439633231	7D
AX-108808891	42.612	7B	436739771	7D
AX-110693729	46.91	7B	---	4B
AX-111028924	46.91	7B	510958934	7D					7B	79.4259
AX-109308291	47.343	7B	517995288	7D	7B	67.034
AX-108728895	54.991	7B	638869436	7A	7B	74.921					7B	122.23
AX-111065710	54.991	7B	615880653	3B							7B	122.23
AX-110368861	54.991	7B	549793510	7D
AX-108970563	54.991	7B	550102011	7D
AX-94872311	2.628	7D	415653536	3D

## Sheet: Table S5
Table S5 Phenotypic analysis of ZK-RILs and the parents
TraitName	Year	Location	Parents		ZK-RILs
			Zhongkemai138	Kechengmai2	Mean	Minimum	Maximum	Skewness	Kurtosis	CV	H2	ID	Environments
Grain yield (GY,g）	2017	Chengdu	23.30±0.98***	10.61±2.56	14.6511	9.2434	23.9954	0.4047	1.0923	9.19023	0.8333	500.18***	26.92***
	2017	Deyang	17.38±1.23***	10.64±2.11	13.3002	8.7979	19.1515	0.4114	-0.1316	11.7017
	2018	Chengdu	14.39±0.65***	9.56±0.34	10.9153	6.075	14.875	-0.1709	-0.209	12.6918
	2018	Deyang	15.48±1.23***	8.97±1.32	11.6926	7.3152	16.604	0.0647	0.0996	12.341
Grain protein weight (GPW, g)	2017	Chengdu	3.25±0.95**	1.47±0.56	1.9311	1.2722	3.3631	0.8434	2.0128	5.35964	0.8122	341.73***	23.13***
	2017	Deyang	2.47±0.12***	1.63±0.04	1.4617	1.0068	2.5931	1.0584	2.2696	4.09797
	2018	Chengdu	2.14±0.30*	1.79±0.20	1.7257	1.0394	2.4168	-0.031	-0.0697	4.31709
	2018	Deyang	1.98±0.12*	1.70±0.05	1.8276	1.1752	2.6441	0.1331	0.0398	3.57846
Grain starch weight (GSW, g)	2017	Chengdu	16.53±2.56***	7.46±3.23	10.602	6.4514	17.3757	0.2956	0.9131	10.3047	0.8487	644.65***	26.1***
	2017	Deyang	13.32±1.23***	7.12±0.56	9.8841	6.3351	14.457	0.3812	-0.1106	6.68528
	2018	Chengdu	10.00±1.23*	7.5±0.05	7.5286	4.0592	10.276	-0.2072	-0.2221	7.31074
	2018	Deyang	10.96±0.56*	8.74±0.36	8.2163	5.0025	11.7421	0.0519	0.1426	8.5558
Grain water weight (GWW, g)	2017	Chengdu	2.22±0.43*	1.21±0.03	1.5427	0.9692	2.5387	0.4121	1.2005	4.14209	0.8479	321.27***	29.42***
	2017	Deyang	1.98±0.21*	1.25±0.01	1.456	0.9512	2.1052	0.3585	-0.1619	3.70192
	2018	Chengdu	2.17±0.11*	1.85±0.11	1.2134	0.6603	2.6519	-0.15	-0.1985	3.24707
	2018	Deyang	2.03±0.11*	1.72±0.13	1.3763	0.8417	2.1572	0.113	0.083	2.94994
Protein content （PC, %)	2017	Chengdu	12.89±1.45	13.81±0.98	14.0969	12.5798	16.1069	0.5368	0.3573	3.55184	0.8777	1113.88***	34.85***
	2017	Deyang	14.24±0.32	15.36±1.34	15.1239	13.2485	16.923	0.5536	0.2258	3.32123
	2018	Chengdu	11.01±1.23	11.70±0.65	13.2044	11.6749	16.0312	0.6534	0.6684	4.52501
	2018	Deyang	13.10±1.11	14.41±0.67	15.8378	14.0515	17.8865	0.5006	0.4517	2.76238
Starch content (SC, %)	2017	Chengdu	71.97±2.13	70.33±3.42	70.7113	68.3709	72.7545	-0.441	-0.2073	1.16035	0.88	806.61***	36.43***
	2017	Deyang	70.85±2.11	67.01±3.45	70.2828	67.706	72.6456	-0.5032	0.2624	1.21068
	2018	Chengdu	72.52±3.22	70.79±2.13	72.2905	68.3066	74.3686	-0.7181	0.7709	1.57683
	2018	Deyang	69.80±2.24	67.86±1.24	68.898	65.8113	70.9836	-0.6776	0.5721	1.39598
Moisture content (MC, %)	2017	Chengdu	11.67±0.25	11.36±0.67	10.5302	10.1001	11.0842	0.0445	-0.3738	0.313384	0.8946	913.58***	167863.92***
	2017	Deyang	11.39±0.13*	11.46±0.36	11.1151	10.7026	11.6545	0.0247	-0.3947	0.275301
	2018	Chengdu	11.43±0.60	11.82±0.63	11.7694	11.3441	12.3094	0.0439	-0.4653	0.282087
	2018	Deyang	11.17±0.30	10.92±0.13	11.1957	10.7802	11.7396	0.0209	-0.4099	0.280465
Grain hardnee (GH)	2017	Chengdu	72.11±2.54*	63.26±2.80	67.655	62.2893	73.07	1.5466	5.6296	8.40825	0.8578	114.47***	535.44***
	2017	Deyang	71.11±2.78***	65.99±1.60	68.4838	63.2898	73.81	1.3802	4.4754	9.13378
	2018	Chengdu	67.96±3.96***	61.18±2.18	65.9149	60.159	71.94	0.9209	2.504	10.8237
	2018	Deyang	70.91±2.08***	62.21±4.43	66.1095	61.4698	71.78	2.3414	10.848	10.2032
Water absorption (ABS)	2017	Chengdu	65.90±1.45***	59.16±2.23	62.7939	58.3223	67.4019	0.1528	-0.5725	5.78416	0.3895	30.68***	270.5***
	2017	Deyang	67.63±0.34*	63.14±2.58	64.6182	59.7135	69.24	1.3422	6.492	7.5731
	2018	Chengdu	65.58±4.14***	57.91±3.77	61.8501	56.5587	67.87	0.4447	0.5763	8.42278
	2018	Deyang	67.54±1.76***	59.12±1.29	62.4422	59.0244	67.4157	0.4092	-0.4538	5.43703
Test weight (TW, g/L)	2017	Chengdu	767.58±8.25*	774.99±9.62	778.23	757.699	797.606	-0.0396	0.4459	6.2823	0.7346	72.4***	2080.82***
	2017	Deyang	756.17±6.02*	745.70±9.48	760.135	742.407	779.659	0.0892	-0.0608	7.69031
	2018	Chengdu	786.96±7.79	783.41±12.60	772.526	753.797	790.502	-0.1637	0.5609	5.70997
	2018	Deyang	764.32±18.60	773.45±10.72	770.357	750.158	787.87	-0.1626	0.5943	5.46293
Note:* indicates the significance at the 0.05 level; * indicates the significance at the 0.001 level.

## Sheet: TableS6
Table S6 Additive QTLs detected by QTLNetwork2.1 software
Trait	QTL	Marker interval	Position	Range	Additive effect	H2(%)
GY	QGy.cib-2A.1	AX-109359227–*AX-94417710	72.1	68.1-80.2	0.3249	2.69
	QGy.cib-2B.1	AX-110953404–AX-109816405	41.7	40.1-42.1	-0.5852	8.72
	QGy.cib-2B.2	AX-111104538–AX-110906506	86.2	85.2-87.1	-0.1369	0.48
	QGy.cib-4D	Rht2–AX-108905056	42.4	39.4-45.4	0.7369	13.83
	QGy.cib-6D1	AX-108962246–AX-109325320	4.5	3.1-5.2	-0.3151	2.53
	QGy.cib-6D3	AX-111081645–AX-109840466	7.8	4.4-10.8	0.3319	2.8
	QGy.cib-7D.1	AX-110479115–AX-108779800	177.3	175.9-178.5	-0.3233	2.66
GPW	QGpw.cib-1A	AX-111511867–AX-110674338	41.5	40.7-42.4	-0.047	2.8
	QGpw.cib-2B.1	AX-110953404–AX-109816405	41.7	39.1-42.1	-0.0885	9.92
	QGpw.cib-2B.2	AX-110907283–AX-109327254	105.9	105.0-106.8	-0.0139	0.25
	QGpw.cib-3B	AX-110392622–AX-94583481	40.2	39.5-40.4	0.0682	5.9
	QGpw.cib-3D	AX-109303898–AX-111501091	35.2	34.2-35.5	0.0424	2.28
	QGpw.cib-4B.1	AX-109294476–AX-111176263	18	16.0-20.6	-0.0774	7.59
	QGpw.cib-4D	Rht2–AX-108905056	40.4	36.4-43.4	0.1086	14.94
	QGpw.cib-7A	AX-111511322–AX-111693935	39.3	35.8-42.3	-0.0439	2.44
GSW	QGsw.cib-2A	AX-109359227–AX-94417710	72.1	68.1-79.2	0.2878	3.92
	QGsw.cib-2B.1	AX-110953404–AX-109816405	41.7	40.1-42.1	-0.3777	6.75
	QGsw.cib-2B.2	AX-111104538–AX-110906506	86.2	85.2-87.1	-0.1505	1.07
	QGsw.cib-4D	Rht2–AX-108905056	42.4	39.4-45.4	0.5093	12.28
	QGsw.cib-6D1	AX-108962246–AX-109325320	4.5	3.1-5.2	-0.195	1.8
	QGsw.cib-6D3	AX-111081645–AX-109840466	7.8	4.4-10.8	0.271	3.48
	QGsw.cib-7D	AX-110479115–AX-108779800	177.3	174.9-178.5	-0.1281	0.78
GWW	QGww.cib-1A	AX-110127899–AX-110963581	40.4	39.5-40.4	-0.0415	3.53
	QGww.cib-2A	AX-108777020–AX-111462211	78.2	75.3-80.2	0.0277	1.57
	QGww.cib-2B	AX-110953404–AX-109816405	41.7	40.7-42.1	-0.0545	6.09
	QGww.cib-2D	AX-111339367–AX-110015947	78.2	76.5-79.4	-0.0163	0.54
	QGww.cib-4D.1	Rht2–AX-108905056	41.4	38.4-44.4	0.064	8.4
	QGww.cib-5B	AX-110939639–AX-108766031	25.7	24.7-25.8	0.0244	1.22
	QGww.cib-5D.1	Pina–AX-110476332	49.7	49.6-50.3	-0.0402	3.32
	QGww.cib-6D1	AX-108962246–AX-109325320	4.5	3.9-5.2	-0.0363	2.7
	QGww.cib-7D	AX-109872474–AX-110479115	176.9	174.9-177.3	-0.0312	1.99
PC	QPc.cib-2D	AX-108960866–AX-111019965	42.5	41.5-42.9	-0.1464	4.3
	QPc.cib-3B	AX-110412449–AX-108855934	79.3	78.1-79.5	0.1671	5.6
	QPc.cib-3D	AX-109918023–AX-110798992	71.6	62.8-79.1	-0.069	0.95
	QPc.cib-4D	AX-111617054–AX-110604864	6	3.0-7.5	-0.2287	10.49
SC	QSc.cib-2D	AX-111019965–*AX-110444128	42.9	41.5-43.3	0.1735	3.45
	QSc.cib-3D	AX-94528475–AX-110443023	44.9	44.3-45.2	0.0929	0.99
	QSc.cib-4D.1	AX-110604864–AX-110608439	6.5	3.0-7.5	0.233	6.22
	QSc.cib-5D	AX-110476332–AX-108822269	49.7	49.6-50.3	-0.2103	5.07
	QSc.cib-6A	AX-110924990–AX-111089021	8.3	6.5-8.4	0.1637	3.07
MC	QMc.cib-4D*	Rht2–AX-109297407	48.5	38.4-49.5	-0.0484	7.29
	QMc.cib-5B*	AX-111047334–AX-109001427	28.6	28.3-28.9	-0.0292	2.67
	QMc.cib-5D.1*	Pina–AX-110476332	49.7	49.6-50.3	-0.0796	19.79
	QMc.cib-5D.2	AX-110475251–AX-111733701	104.8	102.1-106.9	-0.0445	6.19
	QMc.cib-6A*	AX-111141417–AX-109974589	49.9	49.7-50.6	0.0493	7.57
	QMc.cib-6D2	AX-110261831–AX-109447460	4.7	1.7-8.7	0.0561	9.82
	QMc.cib-7B	AX-109844970–AX-89596767	39.8	39.2-40.8	0.0267	2.22
GH	QGh.cib-4D.1	Rht2–AX-108905056	40.4	35.4-45.4	0.4636	2.78
	QGh.cib-5A.1	AX-111618105–AX-108796608	97.2	97.0-98.0	-0.3756	1.82
	QGh.cib-5D.1	Pina–AX-110476332	49.7	49.6-50.3	1.5401	30.67
	QGh.cib-5D.2	AX-111723433–AX-111193198	94.1	93.9-94.5	-0.4059	2.13
ABS	QAbs.cib-2B.1	AX-110627352–AX-110126250	42.4	42.1-42.7	-0.1892	2.08
	QAbs.cib-3D	AX-94528475–AX-110443023	44.9	44.3-45.2	-0.2348	2.53
	QAbs.cib-5D.1*	Pina–AX-110476332	49.7	49.6-50.3	1.2304	34.39
	QAbs.cib-5D.2	AX-111723433–AX-111193198	94.1	93.9-94.5	-0.3219	0.84
TW	QTw.cib-2A	AX-110432131–AX-110538140	41.8	40.5-43.3	2.0992	9.22
	QTw.cib-3A2	AX-109834553–AX-111235003	6.6	5.6-7.2	1.3847	4.01
	QTw.cib-4D	AX-110604864–AX-110608439	6.5	5.0-7.5	0.9586	1.92
	QTw.cib-5A	AX-109952547–AX-94723528	112.8	112.4-113.2	1.1437	2.74
	QTw.cib-5D.1	AX-89390905–AX-110437974	61.1	60.7-62.1	-1.294	3.5
	QTw.cib-6D2	AX-109447460–AX-109845133	9.2	8.7-11.2	-1.9318	7.81
	QTw.cib-7D	AX-110033966–AX-108785845	32.7	31.6-33.7	-2.04	8.7
Note: * indicates the additive QTL with epistatic effect.

## Sheet: Table S7
Table S7 Additive QTLs detected by ICIMapping4.1 software
TraitID	QTL	Marker interval	Position	Range	LOD	PVE(%)	Additive effect	Environment
GY	QGy.cib-3B.1	AX-109819016–AX-110392622	40	39.5-40.5	4.114	8.5592	0.7104	17DY
	QGy.cib-4D	Rht2–AX-108905056	41	32.5-46.5	4.21945	11.9681	0.85335	17CD,B
GPW	QGpw.cib-3B	AX-109819016–AX-110392622	40	39.5-40.5	6.1576	9.2062	0.1178	17DY
	QGpw.cib-4B.1	AX-109294476–AX-111176263	18	15.5-20.5	3.7359	6.5839	-0.1104	17CD
	QGpw.cib-4B.2	AX-108903933–AX-109281981	28	27.5-28.5	5.5956	8.2018	-0.1135	17DY
	QGpw.cib-4D	Rht2–AX-108905056	41	32.5-47.5	5.87307	10.9395	0.128567	17CD,17DY,B
GSW	QGsw.cib-4D	Rht2–AX-108905056	41	31.5-46.5	4.1546	11.7797	0.6215	17CD,B
GWW	QGww.cib-3B	AX-109819016–AX-110392622	40	39.5-40.5	3.8628	7.9983	0.0768	17DY
SC	QSc.cib-2D	AX-109525831–AX-108960866	42	40.5-42.5	3.9294	8.9632	0.3018	17CD
MC	QMc.cib-2A	AX-108838084–AX-109366069	20	16.5-20.5	3.7141	5.4604	0.0464	17CD
	QMc.cib-4D*	AX-108905056–AX-111169960	48	46.5-49.5	4.6677	7.1908	-0.0549	17CD
	QMc.cib-5D.1	Pina–AX-110476332	50	49.5-50.5	7.72616	24.4637	-0.0957	17CD,17DY,18CD,18DY,B
	QMc.cib-6D2	AX-110261831–AX-109447460	5	0-9.5	4.5936	8.13438	0.0552	17CD,17DY,18CD,18DY,B
GH	QGh.cib-5D.1	Pina–AX-110476332	50	49.5-50.5	8.02292	32.9852	1.51138	17CD,17DY,18CD,18DY,B
	QGh.cib-5D.3	AX-111475465–AX-110563403	84	82.5-85.5	4.5589	7.5159	-0.8769	18CD
	QGh.cib-7B.1	AX-110634096–AX-109908698	5	4.5-6.5	3.4793	5.4851	-0.7462	18CD
ABS	QAbs.cib-5D.1*	Pina–AX-110476332	50	49.5-50.5	12.0627	35.5611	1.33136	17CD,17DY,18CD,18DY,B
TW	QTw.cib-6D2	AX-110261831–AX-109447460	8	1.5-10.5	3.7813	8.2073	-2.17793	17CD,17DY,18CD,18DY,B
	QTw.cib-7D	AX-110033966–AX-108785845	33	29.5-34.5	4.1459	8.68293	-2.25077	17DY,18CD,18DY,B
	QGww.cib-4D.1	Rht2–AX-108905056	41	35.5-46.5	4.096	11.7903	0.0995	17CD
Note: * indicates the additive QTL with epistatic effect.

## Sheet: Table S8
Table S8 Epistatic QTLs detected by the QTLNetwork 2.1 software
Trait	QTL1	Marker interval 1	Position 1	Range 1	QTL2	Marker interval 2	Position 2	Range 2	epistatic effect (A by A)	H2 (%)
GY	QGy.cib-1A	AX-110520028–AX-109333149	29.8	29.0-30.0	QGy.cib-2A.2	AX-109275825–AX-110492886	52.5	49.5-55.5	0.4647	5.49
	QGy.cib-1B	AX-111234844–AX-110918909	60.9	60.8-61.2	QGy.cib-5D	Pina–AX-110476332	49.7	49.6-50.3	-0.4745	5.73
	QGy.cib-3B.2	AX-108965184–AX-94942251	51.4	48.4-53.4	QGy.cib-7D.2	AX-111656163–AX-111533232	47.1	44.6-48.5	0.6009	9.19
	QGy.cib-4A.1	AX-94596649–AX-108794783	39.8	37.8-41.8	QGy.cib-4A.2	AX-109281156–AX-111134788	98.6	96.6-100.0	-0.6801	11.77
	QGy.cib-5B	AX-110524193–AX-111515737	31.8	31.7-31.8	QGy.cib-6B	AX-109936486–AX-108766181	36	35.5-36.6	-0.2185	1.21
	QGy.cib-7A	AX-110913020–AX-109464258	19.6	19.4-19.9	QGy.cib-7B	AX-109336938–AX-109877318	17.5	15.6-18.8	0.2484	1.57
GPW	QGpw.cib-1B.1	AX-94383682–AX-108841881	1	0.0-5.0	QGpw.cib-5A	AX-109731422–AX-109342568	96.2	94.9-97.0	0.0346	1.51
	QGpw.cib-1B.2	AX-111619113–AX-108800083	56.5	56.2-57.4	QGpw.cib-5B	AX-108874725–AX-108883591	38.4	37.3-38.7	-0.06	4.56
	QGpw.cib-2A	AX-109483522–AX-111736726	111.4	105.4-118.4	QGpw.cib-2B.3	AX-110611894–AX-111063291	93.4	92.4-94.4	0.0587	4.36
	QGpw.cib-3B	AX-109412207–AX-110455185	41.3	41.0-42.1	QGpw.cib-6D2	AX-109200636–AX-110438066	59.9	58.9-61.7	-0.0719	6.55
	QGpw.cib-6A	AX-110607111–AX-109932158	38.3	35.7-40.7	QGpw.cib-7D	AX-111197303–AX-110434958	52.9	48.9-56.9	0.063	5.03
GSW	QGsw.cib-1B.1	AX-111619113–AX-108800083	56.5	56.2-57.4	QGsw.cib-3D	AX-110160363–AX-110972721	41.6	40.6-42.7	0.3025	4.32
	QGsw.cib-1B.2	AX-111619113–AX-108800083	56.5	56.2-57.4	QGsw.cib-5B	AX-111226351–AX-110905898	42.9	42.6-42.9	-0.1933	1.77
	QGsw.cib-3B	AX-110455185–AX-108965184	45.1	42.1-47.4	QGsw.cib-6D2	AX-109200636–AX-110438066	59.9	55.4-61.7	-0.2845	3.83
	QGsw.cib-4B	AX-111649156–AX-109862854	92.8	92.4-94.7	QGsw.cib-7D	AX-109353712–AX-111629625	120.9	117.9-123.4	0.2229	2.35
	QGsw.cib-5B	AX-111226351–AX-110905898	42.9	42.6-42.9	QGsw.cib-6D2	AX-110575536–AX-109158832	31.7	30.7-32.7	0.1424	0.96
GWW	QGww.cib-1B	AX-111619113–AX-108800083	56.5	56.2-57.4	QGww.cib-3D	AX-109907925–AX-109280169	46.7	46.2-47.1	0.0682	9.53
	QGww.cib-4B	AX-108927885–AX-94679648	55.2	54.5-57.3	QGww.cib-5D.2	AX-110409786–AX-109455090	92.6	92.4-92.7	-0.0475	4.63
	QGww.cib-4D.2	AX-111169960–AX-109297407	49.5	45.4-50.6	QGww.cib-7A	AX-110722358–AX-108807200	27.5	27.2-28.3	-0.0433	3.84
PC	QPc.cib-2A	AX-109477459–AX-108852182	67.1	66.8-69.1	QPc.cib-4A	AX-109857971–AX-109926421	75.4	74.1-76.4	0.1077	2.32
	QPc.cib-3B.2	AX-111107404–AX-111498624	5.1	5.1-5.9	QPc.cib-5B.1	AX-109515513–AX-94904777	35.1	34.8-35.2	-0.1009	2.04
	QPc.cib-3B.3	AX-110505751–AX-110398299	12.5	11.4-13.5	QPc.cib-5B.2	AX-109815346–AX-110408370	41.5	41.4-42.5	-0.1383	3.84
	QPc.cib-3B.4	AX-108846400–AX-110401098	37.7	35.7-38.7	QPc.cib-5B.1	AX-109515513–AX-94904777	35.1	34.8-35.2	0.1838	6.77
	QPc.cib-3D	AX-111159927–AX-110489977	10	8.4-10.1	QPc.cib-6D3	AX-111558896–AX-109898436	2.9	2.5-3.4	0.1249	3.12
	QPc.cib-6A	AX-109299422–AX-110924990	7.8	6.5-9.4	QPc.cib-6B	AX-109443696–AX-110452815	1.3	0.6-6.3	-0.1235	3.06
SC	QSc.cib-2B.1	AX-109273061–AX-111074854	2.4	1.8-2.8	QSc.cib-3B	AX-111107404–AX-111498624	5.1	2.8-5.9	0.1114	1.42
	QSc.cib-2B.1	AX-109273061–AX-111074854	2.4	1.8-2.8	QSc.cib-4D.2	Rht2–AX-108905056	35.4	35.4-39.4	0.2061	4.86
MC	QMc.cib-4D*	Rht2–AX-109297407	38.5	38.4-49.5	QMc.cib-5D.1*	Pina–AX-110476332	49.7	49.6-50.3	-0.0289	2.6
	QMc.cib-5B*	AX-111047334–AX-109001427	28.6	28.3-28.9	QMc.cib-6A*	AX-111141417–AX-109974589	49.9	49.7-50.6	0.0208	1.35
	QMc.cib-1A	AX-108886928–AX-109075767	20	14.0-20.0	QMc.cib-5D.3	AX-108989584–AX-109582768	97.4	97.0-97.5	0.0287	2.57
	QMc.cib-1B	AX-108989153–AX-109305834	32.7	30.7-33.3	QMc.cib-5A	AX-109302865–AX-108987114	22.5	20.5-25.5	0.0345	3.71
	QMc.cib-3A1	AX-111542961–AX-111095128	6.2	4.8-7.2	QMc.cib-6D3	AX-111057870–AX-109376242	1.8	1.4-1.9	0.0319	3.18
	QMc.cib-6A	AX-108912701–AX-110423063	25.6	24.7-25.9	QMc.cib-6D1	AX-95657989–AX-111021116	2.1	0.0-3.1	0.0394	4.84
GH	QGh.cib-1B.1	AX-108855359–AX-109840223	43.6	42.9-44.4	QGh.cib-2D.1	AX-94514524–AX-110359910	36.3	34.1-37.9	0.3247	1.36
	QGh.cib-1B.2	AX-110009954–AX-110553901	63.6	62.1-65.2	QGh.cib-7D.1	AX-111481304–AX-110059567	1.6	0.7-2.6	-0.5691	4.18
	QGh.cib-2B.1	AX-109952610–AX-110600226	73.1	64.1-76.8	QGh.cib-5B	AX-109913678–AX-111699672	16.9	15.6-18.2	-0.3355	1.45
	QGh.cib-3A3.1	AX-109406442–AX-109329110	0.3	0.3-3.3	QGh.cib-3B.1	AX-110942678–AX-110527391	14.2	13.6-15.7	-0.3978	2.04
	QGh.cib-3A3.2	AX-111487895–AX-109985167	21.8	19.4-21.9	QGh.cib-7A.1	AX-110595700–AX-109513223	24.5	23.5-25.0	-0.3315	1.42
	QGh.cib-5B.1	AX-110031309–AX-94435238	60.2	59.3-61.2	QGh.cib-6B.1	AX-109936486–AX-108766181	36	35.5-37.1	0.4711	2.87
	QGh.cib-5D.4	AX-111677889–AX-110433210	100.9	100.7-101.9	QGh.cib-6D1.1	AX-95657989–AX-111021116	2.1	1.6-3.9	-0.5141	3.41
ABS	QAbs.cib-3D	AX-94528475–AX-110443023	44.9	44.3-45.2	QAbs.cib-5D.1*	Pina–AX-110476332	49.7	49.6-50.3	-0.2704	1.48
	QAbs.cib-2A	AX-111736726–AX-111696446	123.1	119.4-123.1	QAbs.cib-7A.1	AX-110551856–AX-110918798	17.9	16.7-18.4	-0.324	2.69
	QAbs.cib-7B.1	AX-111480859–AX-108766586	48.6	47.9-49.6	QAbs.cib-7D	AX-108969102–AX-108942812	78.1	76.0-79.1	-0.2546	1.75
TW	QTw.cib-1A	AX-109422865–AX-111677890	20.9	20.0-21.7	QTw.cib-2D	AX-109763245–AX-108824251	39.3	38.4-39.6	-1.289	3.47
	QTw.cib-1B	AX-109305834–AX-108791181	32.8	30.7-33.3	QTw.cib-4A	AX-109346617–AX-109509317	52.5	49.7-54.5	0.9005	1.69
	QTw.cib-5D.2	AX-89451602–AX-109537966	53	50.3-53.6	QTw.cib-7A.1	AX-109464258–AX-108778308	19.9	19.6-20.8	1.5778	5.2
	QTw.cib-5D.3	AX-110421468–AX-111009628	68.7	67.8-69.7	QTw.cib-7A.2	AX-109417084–AX-111486305	16.4	15.6-16.7	-1.2337	3.18
Note: The QTLs in bold are major epistatic QTL pairs with PVE >10 %; * indicates the additive QTL with epistatic effect.

## Sheet: Table S9
Table S9 Epistatic QTLs detected by by ICIMapping 4.1 software
Trait	QTL 1	Chromosome1	Position1	LeftMarker1	RightMarker1	QTL 2	Chromosome2	Position2	LeftMarker2	RightMarker2	LOD	PVE(%)	Add1	Add2	AddbyAdd	Environment
GPW	QGpw.cib-1B.1	1B	5	AX-94383682	AX-108841881	QGpw.cib-5A	5A	95	AX-110368018	AX-109731422	5.7779	11.5338	-0.0168	0.0038	0.0866	18CD
GH	QGh.cib-1A.1	1A	10	AX-108804089	AX-108886928	QGh.cib-1A.2	1A	15	AX-108804089	AX-108886928	8.3967	1.16342	1.89298	-2.07035	-4.32587	17CD,17DY,18CD,18DY
	QGh.cib-1B.3	1B	45	AX-109436025	AX-109453410	QGh.cib-1D2.1	1D2	10	AX-110985238	AX-110492902	10.2324	1.11292	-3.04483	2.93658	-3.1259	17CD,17DY,18CD,18DY
	QGh.cib-1D1.1	1D1	75	AX-94745844	AX-110988091	QGh.cib-1D1.2	1D1	80	AX-94745844	AX-110988091	8.53425	1.34725	-3.3081	3.3491	-3.29975	17DY,18DY
	QGh.cib-1D2.1	1D2	10	AX-110985238	AX-110492902	QGh.cib-1D2.2	1D2	15	AX-95631655	AX-95253310	9.88312	1.11305	2.9349	-3.04835	-3.12493	17CD,17DY,18CD,18DY
	QGh.cib-2A.1	2A	105	AX-109483522	AX-111736726	QGh.cib-2A.2	2A	110	AX-109483522	AX-111736726	8.6652	1.15553	-3.20673	3.23853	-3.17423	17DY,18DY, B
	QGh.cib-2B.1	2B	65	AX-109952610	AX-110600226	QGh.cib-2B.2	2B	75	AX-109952610	AX-110600226	11.2415	1.1965	3.09677	-2.99387	-3.39507	17DY,18DY, B
	QGh.cib-2D.2	2D	105	AX-109326513	AX-110462142	QGh.cib-2D.3	2D	110	AX-110462142	AX-109427632	10.2581	1.11515	-3.14107	3.19143	-2.92938	17CD,17DY,18DY,B
	QGh.cib-3B.2	3B	60	AX-111534420	AX-110930516	QGh.cib-3B.3	3B	65	AX-111534420	AX-110930516	9.35957	1.11747	-2.91125	3.04628	-3.15005	17CD,17DY,18DY,B
	QGh.cib-3D.1	3D	70	AX-109918023	AX-110798992	QGh.cib-3D.2	3D	80	AX-110798992	AX-110987465	7.98627	1.39803	-3.52273	3.93113	-2.6156	17DY,18DY, B
	QGh.cib-4A.1	4A	35	AX-110574688	AX-110453044	QGh.cib-4A.2	4A	40	AX-94596649	AX-108794783	9.94245	1.12187	-3.19972	3.03355	-2.9862	17CD,17DY,18CD,18DY
	QGh.cib-4B.1	4B	60	AX-109286399	AX-110598531	QGh.cib-4B.2	4B	65	AX-108751245	AX-109512206	9.65067	1.15277	-2.94187	3.0783	-3.22757	17DY,18DY
	QGh.cib-4B.3	4B	85	AX-110533856	AX-110009229	QGh.cib-4B.4	4B	90	AX-110533856	AX-110009229	8.5209	1.0695	3.2081	-3.1199	-2.5155	17DY
	QGh.cib-4D.2	4D	65	AX-89349130	AX-89617545	QGh.cib-4D.3	4D	70	AX-89349130	AX-89617545	8.96847	1.17573	3.0419	-2.93687	-3.43947	17DY,18DY,B
	QGh.cib-5A.2	5A	45	AX-111472634	AX-94504858	QGh.cib-5A.3	5A	50	AX-111472634	AX-94504858	9.0027	1.18192	2.95092	-3.08553	-3.09563	17CD,17DY,18DY,B
	QGh.cib-5B.2	5B	45	AX-110905898	AX-109518997	QGh.cib-5B.3	5B	50	AX-109518997	AX-110913121	9.3618	1.16673	3.27797	-3.12627	-3.20993	17DY,18DY, B
	QGh.cib-6A.1	6A	0	AX-110088226	AX-111763554	QGh.cib-6A.2	6A	10	AX-111089021	AX-109472626	9.6775	1.6804	3.7584	-3.7358	-3.7864	18DY
	QGh.cib-6B.2	6B	30	AX-108771387	AX-111608966	QGh.cib-6B.3	6B	35	AX-110934352	AX-109869384	7.273	1.7247	3.531	-3.8046	-3.8533	18DY
	QGh.cib-6D1.2	6D1	20	AX-111705772	AX-110669742	QGh.cib-6D1.3	6D1	25	AX-111615856	AX-108852782	9.62967	1.1669	3.24653	-3.37287	-3.06587	17DY,18DY,B
	QGh.cib-6D2.1	6D2	45	AX-89564650	AX-108802393	QGh.cib-6D2.2	6D2	50	AX-89564650	AX-108802393	14.4602	1.682	3.7506	-3.8132	-3.7359	18DY
	QGh.cib-6D2.3	6D2	55	AX-108802393	AX-109200636	QGh.cib-6D2.4	6D2	60	AX-109200636	AX-110438066	8.9474	1.0577	-3.2061	3.0611	-2.548	17DY
	QGh.cib-6D2.5	6D2	65	AX-110392637	AX-110815097	QGh.cib-6D2.6	6D2	70	AX-109874187	AX-108896531	7.4553	0.9277	3.4888	-3.6688	-2.2901	B
	QGh.cib-7A.2	7A	65	AX-109892640	AX-109981966	QGh.cib-7A.3	7A	75	AX-108744494	AX-110529210	6.0633	1.1211	2.758	-3.1995	-2.7186	17DY
	QGh.cib-7B.2	7B	90	AX-109976283	AX-86165367	QGh.cib-7B.3	7B	95	AX-86165367	AX-110995137	11.0462	1.20457	2.57535	-2.63555	-3.55045	17CD,17DY,18DY,B
	QGh.cib-7D.2	7D	5	AX-111611031	AX-111018066	QGh.cib-7D.3	7D	10	AX-110697207	AX-109353584	12.3916	1.36435	3.42355	-3.2302	-3.2986	17DY,18DY
	QGh.cib-7D.4	7D	145	AX-111553697	AX-111591751	QGh.cib-7D.5	7D	150	AX-111591751	AX-111067119	7.82985	0.87855	-2.67	2.823	-2.85425	17CD,B
ABS	QAbs.cib-1B	1B	30	AX-94550983	AX-108989153	QAbs.cib-1D2	1D2	0	AX-110985238	AX-110492902	6.6586	3.0999	-2.871	2.7718	-3.115	17DY
	QAbs.cib-2B.2	2B	10	AX-110165038	AX-108939593	QAbs.cib-2B.3	2B	15	AX-108939593	AX-109328607	7.0951	3.3646	-2.7855	2.6031	-3.2659	17DY
		2D	50	AX-110544009	AX-110958528		2D	55	AX-110958528	AX-108793260	5.3786	3.0434	-2.9261	2.9065	-3.0158	17DY
	QAbs.cib-3A3.1	3A3	5	AX-109406442	AX-109329110	QAbs.cib-3A3.2	3A3	10	AX-109329110	AX-108845355	6.0703	3.1144	-3.0897	3.1391	-2.7921	17DY
	QAbs.cib-4A.1	4A	5	AX-109426161	AX-111645255	QAbs.cib-4A.2	4A	10	AX-110626940	AX-111144687	6.1455	3.1822	-2.7543	2.8899	-3.1295	18DY
	QAbs.cib-4B.1	4B	70	AX-109512206	AX-86180286	QAbs.cib-4B.2	4B	75	AX-86180286	AX-110472645	7.2531	3.2452	-2.6506	2.8221	-3.1966	18DY
	QAbs.cib-4D.1	4D	50	AX-109297407	AX-110212768	QAbs.cib-4D.2	4D	55	AX-108852200	AX-108741322	7.8449	3.058	-2.9571	3.0363	-2.9335	17DY
	QAbs.cib-7A.2	7A	35	AX-109832624	AX-111511322	QAbs.cib-7A.3	7A	40	AX-111511322	AX-111693935	5.9249	3.2339	2.8756	-3.1293	-2.9074	18DY
	QAbs.cib-7B.2	7B	70	AX-108930830	AX-94611818	QAbs.cib-7B.3	7B	75	AX-94611818	AX-109976283	5.8158	3.2807	-2.6537	2.7558	-3.2672	18DY
Note: The QTLs in bold are major epistatic QTL pairs with PVE >10 %; * indicate the additive QTLs with epistatic effect.

## Sheet: Table S10
Table S10 The additive QTL clusters in this study
Clusters	Linkages	QTL	QTL categories a		Additive effect b	Range (cM)
			MCIM	ICIM
C2A	2A	QGww.cib-2A	Minor		+	68.1-80.2
		QGsw.cib-2A	Minor		+
		QGy.cib-2A.1	Minor		+
C2B.1	2B	QAbs.cib-2B	Minor		-	39.1-42.7
		QGww.cib-2B	Moderate		-
		QGy.cib-2B.1	Moderate		-
		QGpw.cib-2B.1	Moderate		-
		QGsw.cib-2B.1	Moderate		-
C2B.2	2B	QGy.cib-2B.2	Minor		-	85.2-87.1
		QGsw.cib-2B.2	Minor		-
C2D	2D	QSc.cib-2D	Minor	Moderate	+	40.5-43.3
		QPc.cib-2D	Minor		-
C3D	3D	QAbs.cib-3D	Minor		-	44.3-45.2
		QSc.cib-3D	Minor		+
C4D.1	4D	QTw.cib-4D	Minor		+	3.0-7.5
		QSc.cib-4D.1	Moderate		+
		QPc.cib-4D	Major		-
C4D.2	4D	QGh.cib-4D.1	Minor		+	31.5-49.5
		QGy.cib-4D	Major	Moderate	+
		QGpw.cib-4D	Major	Major	+
		QGsw.cib-4D	Major	Major	+
		QGww.cib-4D.1	Moderate	Major	+
		QMc.cib-4D*	Moderate	Moderate	-
C5D.1	5D	QSc.cib-5D	Moderate		-	49.5-50.5
		QGh.cib-5D.1	Major	Major	+
		QGww.cib-5D.1	Minor		-
		QAbs.cib-5D.1*	Major	Major	+
		QMc.cib-5D.1*	Major	Major	-
C5D.2	5D	QAbs.cib-5D.2	Minor		-	93.9-94.5
		QGh.cib-5D.2	Minor		-
C6D1	6D1	QGy.cib-6D1	Minor		-	3.1-5.2
		QGww.cib-6D1	Minor		-
		QGsw.cib-6D1	Minor		-
C6D2	6D2	QMc.cib-6D2	Moderate	Moderate	+	0-11.2
		QTw.cib-6D2	Moderate	Moderate	-
C6D3	6D3	QGy.cib-6D3	Minor		+	4.4-10.8
		QGsw.cib-6D3	Minor		+
C7D	7D	QGww.cib-7D	Minor		-	174.9-178.5
		QGsw.cib-7D	Minor		-
		QGy.cib-7D.1	Minor		-
Note: a. Minor represents QTLs with PVE < 5%; Moderate represents the QTLs with 5%<PVE<10%; Major represents the QTLs with PVE>10 %; b. + and - represent the ZKM138-derived alleles that increased and decreased the corresponding traits, respectively.

[truncated: 2 more sheets: Table S11, Table S12]
